# Supplementary material for: Integrated Activity and Genetic Profiling of Secreted Peptidases in Cryptococcus neoformans Reveals an Aspartyl Peptidase Required for Low pH Survival and Virulence
Source: PLoS Pathog. 2016 Dec 15;12(12):e1006051. doi: 10.1371/journal.ppat.1006051 (PMC5158083; doi:10.1371/journal.ppat.1006051)
Supplement: S1 Table — All peptides contain an N-terminal fluorophore: aminomethylcoumarin bound to the side chain of lysine or directly to the N-terminus as indicated, and a C-terminal quencher: di-nitrophenol bound to the side chain of lysine or directly to the C-terminus as indicated. “t” represents tert-butyl glycine and “n” represents norleucine. (XLSX) [file ppat.1006051.s014.xlsx]

## Sheet: Sheet1
	S1 Table. Sequences of internally quenched fluorogenic substrates.
	Name	N-terminus	Sequence	C-terminus
	IQ-1	K-AMC	PLGKQVEY	K-DNP
	IQ-2	AMC	GSPAFLA	K-DNP, dR
	IQ-3	K-AMC	PVYtQASS	K-DNP
	IQ-4	K-AMC	KCACSNHE	K-DNP
	IQ-5	K-AMC	SRKDKATC	K-DNP
	IQ-6	AMC	VGKWSYRn	K-DNP
	IQ-7	AMC	PKRLSALL	K-DNP
	IQ-8	AMC	IRnQKIET	DNP, dRdR
	IQ-9	AMC	WKLLAKWV	K-DNP
	IQ-10	AMC	PSLIAKWV	K-DNP
	Legend:	AMC: aminomethylcoumarin.
		K-AMC: AMC bound to the side chain of lysine.
		DNP: di-nitrophenol.
		K-DNP: DNP bound to the side chain of lysine.
		t: tert-butyl glycine
		n: norleucine
		dR: D form of arginine
