# Supplementary material for: Integrated Activity and Genetic Profiling of Secreted Peptidases in Cryptococcus neoformans Reveals an Aspartyl Peptidase Required for Low pH Survival and Virulence
Source: PLoS Pathog. 2016 Dec 15;12(12):e1006051. doi: 10.1371/journal.ppat.1006051 (PMC5158083; doi:10.1371/journal.ppat.1006051)
Supplement: S2 Table — YNB media conditioned by wild type C. neoformans was incubated with the 228-member MSP-MS peptide library in three technical replicates. In each replicate, the frequency of every amino acid found at each of the 8 positions surrounding the cleaved bond was assessed. P4-P4' substrate specificity profiles were then created and compared using Pearson correlation. Correlation between the substrate specificity profiles of YNB media conditioned by wild type versus mutant strains was assessed in a similar manner. (XLSX) [file ppat.1006051.s015.xlsx]

## Sheet: Technical replicates
Comparison	wt1 v wt 2	wt1 v wt3	wt2 v wt3
Pearson Score	0.958162	0.978078	0.967364
Amino Acid	G	A	S	P	V	T	L	I	N	D	Q	K	E	n	H	F	R	Y	W
wt1
FREQ_POS_P4	0.0524017	0.0327511	0.0349345	0.0524017	0.0458515	0.0545852	0.0720524	0.0436681	0.0327511	0.0436681	0.0393013	0.0502183	0.0393013	0.0545852	0.0633188	0.0524017	0.058952	0.0480349	0.0567686
FREQ_POS_P3	0.0502183	0.0436681	0.0305677	0.0502183	0.058952	0.0524017	0.0611354	0.058952	0.0393013	0.0393013	0.0305677	0.0524017	0.0393013	0.0611354	0.0524017	0.0611354	0.0524017	0.058952	0.0633188
FREQ_POS_P2	0.0327511	0.0567686	0.0458515	0.0458515	0.0567686	0.0327511	0.0545852	0.0502183	0.0458515	0.0436681	0.0349345	0.0545852	0.0436681	0.0524017	0.0524017	0.0786026	0.0655022	0.058952	0.0720524
FREQ_POS_P1	0.0305677	0.0393013	0.0414847	0.0240175	0.0436681	0.0262009	0.0917031	0.0414847	0.0480349	0.0480349	0.058952	0.0283843	0.0524017	0.113537	0.0174672	0.117904	0.0283843	0.0655022	0.0829694
FREQ_POS_P1'	0.0262009	0.0480349	0.0305677	0.0283843	0.0393013	0.0327511	0.104803	0.058952	0.0458515	0.0436681	0.0502183	0.0305677	0.0480349	0.131004	0.0480349	0.0786026	0.0414847	0.0676856	0.0458515
FREQ_POS_P2'	0.0218341	0.0414847	0.0283843	0.0131004	0.0240175	0.0218341	0.0567686	0.0393013	0.0327511	0.0240175	0.0480349	0.0371179	0.0414847	0.058952	0.0305677	0.0524017	0.0545852	0.0283843	0.0393013
FREQ_POS_P3'	0.0174672	0.0283843	0.0131004	0.0152838	0.0174672	0.0196507	0.0371179	0.0305677	0.0218341	0.0218341	0.0305677	0.0196507	0.0262009	0.0327511	0.0174672	0.0371179	0.0283843	0.0305677	0.0327511
FREQ_POS_P4'	0.0240175	0.0196507	0.010917	0.0174672	0.00873362	0.0174672	0.0196507	0.0152838	0.0218341	0.00436681	0.0240175	0.0131004	0.0305677	0.0283843	0.0240175	0.0131004	0.0196507	0.0174672	0.0240175
wt2
FREQ_POS_P4	0.0575	0.0325	0.0325	0.05	0.045	0.055	0.0675	0.0425	0.03	0.04	0.035	0.0525	0.0375	0.0525	0.0775	0.045	0.0625	0.045	0.0575
FREQ_POS_P3	0.0375	0.0475	0.035	0.0425	0.0525	0.0575	0.055	0.07	0.0375	0.0375	0.03	0.07	0.0325	0.0675	0.05	0.0625	0.0475	0.0525	0.065
FREQ_POS_P2	0.0325	0.0525	0.0375	0.0425	0.0625	0.0325	0.0575	0.05	0.0575	0.03	0.04	0.0575	0.0375	0.07	0.0475	0.0775	0.07	0.05	0.07
FREQ_POS_P1	0.025	0.0375	0.035	0.025	0.0325	0.0275	0.1	0.04	0.0475	0.0425	0.06	0.035	0.0425	0.12	0.025	0.1125	0.0325	0.07	0.09
FREQ_POS_P1'	0.0325	0.0425	0.025	0.035	0.035	0.03	0.1075	0.065	0.0375	0.035	0.0475	0.0325	0.045	0.1175	0.055	0.1	0.05	0.06	0.0475
FREQ_POS_P2'	0.0225	0.035	0.025	0.0225	0.025	0.02	0.045	0.0375	0.0275	0.02	0.0425	0.04	0.0325	0.065	0.035	0.0475	0.0625	0.035	0.0375
FREQ_POS_P3'	0.0175	0.0225	0.015	0.0125	0.0225	0.0175	0.04	0.03	0.0225	0.0175	0.0375	0.02	0.0225	0.04	0.02	0.0325	0.0325	0.0275	0.035
FREQ_POS_P4'	0.0275	0.02	0.0125	0.02	0.0075	0.0225	0.015	0.015	0.0275	0.0075	0.0325	0.02	0.02	0.02	0.0225	0.015	0.015	0.02	0.0325
wt3
FREQ_POS_P4	0.0530973	0.039823	0.0353982	0.0464602	0.0464602	0.0464602	0.0685841	0.0442478	0.0376106	0.0486726	0.0420354	0.0530973	0.039823	0.0530973	0.0663717	0.0442478	0.0553097	0.0530973	0.0530973
FREQ_POS_P3	0.0464602	0.0420354	0.0287611	0.0486726	0.0597345	0.0553097	0.0575221	0.0597345	0.0442478	0.0376106	0.0353982	0.0553097	0.0420354	0.0597345	0.0553097	0.0575221	0.050885	0.0597345	0.0575221
FREQ_POS_P2	0.0265487	0.0464602	0.0464602	0.039823	0.0575221	0.0376106	0.0575221	0.050885	0.0486726	0.039823	0.039823	0.0575221	0.0420354	0.0575221	0.0486726	0.0840708	0.0707965	0.0553097	0.0685841
FREQ_POS_P1	0.0221239	0.0331858	0.0420354	0.0199115	0.0376106	0.0265487	0.0951327	0.0331858	0.0486726	0.0486726	0.0619469	0.0420354	0.0530973	0.115044	0.0176991	0.112832	0.0331858	0.0663717	0.090708
FREQ_POS_P1'	0.0309735	0.0442478	0.0331858	0.0287611	0.039823	0.0265487	0.106195	0.0597345	0.039823	0.0376106	0.0486726	0.0287611	0.050885	0.126106	0.0486726	0.0862832	0.0486726	0.0575221	0.0575221
FREQ_POS_P2'	0.0154867	0.0420354	0.0287611	0.0199115	0.0243363	0.0243363	0.0530973	0.039823	0.0353982	0.0243363	0.0442478	0.0287611	0.0353982	0.0575221	0.0331858	0.0553097	0.0597345	0.0309735	0.039823
FREQ_POS_P3'	0.0176991	0.0243363	0.0154867	0.00884956	0.0176991	0.0199115	0.0353982	0.0309735	0.0265487	0.0221239	0.0353982	0.0199115	0.0243363	0.0376106	0.0199115	0.0331858	0.0287611	0.0265487	0.0287611
FREQ_POS_P4'	0.0243363	0.0176991	0.00884956	0.0176991	0.0110619	0.0199115	0.0176991	0.0176991	0.0243363	0.00663717	0.0331858	0.0176991	0.0265487	0.0243363	0.0132743	0.0176991	0.0154867	0.0176991	0.0265487
wt YNB original
FREQ_POS_P4	0.0520095	0.0401891	0.0401891	0.0496454	0.0425532	0.0496454	0.0803783	0.0425532	0.0449173	0.0401891	0.0496454	0.0496454	0.0496454	0.0449173	0.0685579	0.0472813	0.0567376	0.0543735	0.0543735
FREQ_POS_P3	0.0496454	0.0496454	0.035461	0.0567376	0.0638298	0.0449173	0.0543735	0.0661939	0.035461	0.035461	0.0449173	0.0520095	0.0401891	0.0543735	0.0401891	0.0614657	0.0614657	0.0614657	0.0614657
FREQ_POS_P2	0.035461	0.0401891	0.0472813	0.0496454	0.0543735	0.0260047	0.0614657	0.0520095	0.0378251	0.0401891	0.0401891	0.0756501	0.0378251	0.0496454	0.0496454	0.0732861	0.0780142	0.0591017	0.070922
FREQ_POS_P1	0.0330969	0.0449173	0.0260047	0.0070922	0.0425532	0.0307329	0.0969267	0.0378251	0.0543735	0.0401891	0.0591017	0.0307329	0.0543735	0.0992908	0.0165485	0.12766	0.0378251	0.070922	0.0898345
FREQ_POS_P1'	0.0212766	0.0661939	0.0330969	0.0212766	0.0378251	0.0283688	0.0827423	0.0661939	0.0567376	0.0472813	0.0567376	0.0212766	0.0567376	0.120567	0.035461	0.0898345	0.0472813	0.0614657	0.0496454
FREQ_POS_P2'	0.0141844	0.0496454	0.0212766	0.0212766	0.0401891	0.0236407	0.0591017	0.035461	0.0330969	0.0283688	0.0378251	0.0283688	0.0378251	0.0591017	0.0260047	0.0496454	0.0520095	0.0307329	0.0283688
FREQ_POS_P3'	0.0189125	0.0260047	0.0141844	0.0118203	0.0212766	0.0165485	0.0425532	0.0283688	0.0212766	0.0141844	0.0283688	0.0212766	0.0236407	0.035461	0.0165485	0.0283688	0.0307329	0.035461	0.035461
FREQ_POS_P4'	0.00945626	0.0165485	0.0118203	0.0236407	0.00472813	0.0165485	0.0141844	0.0212766	0.0236407	0.00945626	0.0236407	0.0165485	0.0283688	0.0212766	0.0165485	0.0141844	0.0189125	0.0236407	0.0283688

## Sheet: YNB
Comparison	wt v cxd1 KO	wt v cxd2	wt v cxd3	wt v may1	wt v pep4
Pearson Score	0.647138	0.977598	0.955447	0.609841	0.914115
Amino Acid	G	A	S	P	V	T	L	I	N	D	Q	K	E	M	H	F	R	Y	W	X
wt YNB
FREQ_POS_P1	0.0520095	0.0401891	0.0401891	0.0496454	0.0425532	0.0496454	0.0803783	0.0425532	0.0449173	0.0401891	0.0496454	0.0496454	0.0496454	0.0449173	0.0685579	0.0472813	0.0567376	0.0543735	0.0543735
FREQ_POS_P2	0.0496454	0.0496454	0.035461	0.0567376	0.0638298	0.0449173	0.0543735	0.0661939	0.035461	0.035461	0.0449173	0.0520095	0.0401891	0.0543735	0.0401891	0.0614657	0.0614657	0.0614657	0.0614657
FREQ_POS_P3	0.035461	0.0401891	0.0472813	0.0496454	0.0543735	0.0260047	0.0614657	0.0520095	0.0378251	0.0401891	0.0401891	0.0756501	0.0378251	0.0496454	0.0496454	0.0732861	0.0780142	0.0591017	0.070922
FREQ_POS_P4	0.0330969	0.0449173	0.0260047	0.0070922	0.0425532	0.0307329	0.0969267	0.0378251	0.0543735	0.0401891	0.0591017	0.0307329	0.0543735	0.0992908	0.0165485	0.12766	0.0378251	0.070922	0.0898345
FREQ_POS_P5	0.0212766	0.0661939	0.0330969	0.0212766	0.0378251	0.0283688	0.0827423	0.0661939	0.0567376	0.0472813	0.0567376	0.0212766	0.0567376	0.120567	0.035461	0.0898345	0.0472813	0.0614657	0.0496454
FREQ_POS_P6	0.0141844	0.0496454	0.0212766	0.0212766	0.0401891	0.0236407	0.0591017	0.035461	0.0330969	0.0283688	0.0378251	0.0283688	0.0378251	0.0591017	0.0260047	0.0496454	0.0520095	0.0307329	0.0283688
FREQ_POS_P7	0.0189125	0.0260047	0.0141844	0.0118203	0.0212766	0.0165485	0.0425532	0.0283688	0.0212766	0.0141844	0.0283688	0.0212766	0.0236407	0.035461	0.0165485	0.0283688	0.0307329	0.035461	0.035461
FREQ_POS_P8	0.00945626	0.0165485	0.0118203	0.0236407	0.00472813	0.0165485	0.0141844	0.0212766	0.0236407	0.00945626	0.0236407	0.0165485	0.0283688	0.0212766	0.0165485	0.0141844	0.0189125	0.0236407	0.0283688
cxd1 YNB
FREQ_POS_P1	0.0536913	0.0402685	0.0402685	0.0536913	0.0268456	0.0469799	0.107383	0.0402685	0.0268456	0.00671141	0.0134228	0.0402685	0.033557	0.0805369	0.0469799	0.0604027	0.0604027	0.0536913	0.0671141
FREQ_POS_P2	0.0469799	0.0402685	0.0268456	0.033557	0.0536913	0.0469799	0.0671141	0.0738255	0.033557	0.0402685	0.0402685	0.0604027	0.033557	0.0469799	0.0469799	0.0738255	0.0738255	0.0738255	0.0402685
FREQ_POS_P3	0.0201342	0.0536913	0.0469799	0.033557	0.0738255	0.0402685	0.0738255	0.107383	0.0402685	0.0268456	0.033557	0.0671141	0.0402685	0.0671141	0.0268456	0.0536913	0.0671141	0.0268456	0.0671141
FREQ_POS_P4	0.0134228	0.033557	0.0134228	0.0134228	0.0134228	0.0201342	0.154362	0.0134228	0.033557	0.033557	0.00671141	0.00671141	0.033557	0.194631	0.0134228	0.221477	0.0201342	0.120805	0.0402685
FREQ_POS_P5	0.0268456	0.0268456	0.0402685	0.00671141	0.033557	0.0469799	0.0805369	0.107383	0.0402685	0.0201342	0.0268456	0	0.033557	0.107383	0.0402685	0.134228	0.0671141	0.0939597	0.0671141
FREQ_POS_P6	0.00671141	0.0536913	0.033557	0.0268456	0.0469799	0.0536913	0.033557	0.0805369	0.0134228	0.0402685	0.0134228	0.0805369	0.0536913	0.0469799	0.0201342	0.0872483	0.127517	0.033557	0.033557
FREQ_POS_P7	0.0268456	0.0201342	0.0402685	0.0201342	0.033557	0.033557	0.0402685	0.0738255	0.0402685	0.0268456	0.0402685	0.0604027	0.0536913	0.0604027	0.033557	0.0536913	0.0536913	0.0604027	0.0604027
FREQ_POS_P8	0.0402685	0.0469799	0.0201342	0.0402685	0.0134228	0.033557	0.0134228	0.0469799	0.0469799	0.0201342	0.0536913	0.0268456	0.0604027	0.0469799	0.0536913	0.0536913	0.0268456	0.033557	0.0805369
cxd2 YNB
FREQ_POS_P1	0.0506912	0.0414747	0.0414747	0.0529954	0.0460829	0.0483871	0.0806452	0.0391705	0.0483871	0.0391705	0.0506912	0.0506912	0.0414747	0.0437788	0.0714286	0.0483871	0.0506912	0.0552995	0.0529954
FREQ_POS_P2	0.0437788	0.0529954	0.0299539	0.0506912	0.0668203	0.0529954	0.0576037	0.0552995	0.0437788	0.0368664	0.0414747	0.0529954	0.0437788	0.0529954	0.0460829	0.0645161	0.0599078	0.062212	0.062212
FREQ_POS_P3	0.0391705	0.0460829	0.0414747	0.062212	0.0529954	0.0299539	0.0529954	0.0552995	0.0414747	0.0437788	0.0460829	0.062212	0.0368664	0.0460829	0.0460829	0.0737327	0.0806452	0.062212	0.0645161
FREQ_POS_P4	0.0345622	0.0391705	0.0299539	0.00691244	0.0437788	0.0322581	0.101382	0.0345622	0.0483871	0.0437788	0.0645161	0.0368664	0.0506912	0.0898618	0.016129	0.129032	0.0345622	0.0668203	0.0967742
FREQ_POS_P5	0.0253456	0.0552995	0.0345622	0.0207373	0.0437788	0.0276498	0.0852535	0.0576037	0.0599078	0.0552995	0.0552995	0.0230415	0.0506912	0.115207	0.0437788	0.0875576	0.0460829	0.0599078	0.0529954
FREQ_POS_P6	0.0184332	0.0506912	0.0230415	0.0276498	0.0345622	0.0230415	0.0552995	0.0391705	0.0299539	0.0299539	0.0437788	0.0253456	0.0391705	0.0483871	0.0299539	0.0529954	0.0599078	0.0276498	0.0322581
FREQ_POS_P7	0.016129	0.0276498	0.00691244	0.0115207	0.0207373	0.0138249	0.0368664	0.0276498	0.0207373	0.0138249	0.0345622	0.0207373	0.0207373	0.0437788	0.016129	0.0276498	0.0322581	0.0368664	0.0345622
FREQ_POS_P8	0.0184332	0.0207373	0.0115207	0.0207373	0.00460829	0.016129	0.016129	0.0184332	0.0207373	0.00691244	0.0230415	0.016129	0.0230415	0.0184332	0.0184332	0.0115207	0.0184332	0.016129	0.0253456
cdx3 YNB
FREQ_POS_P1	0.052356	0.039267	0.0340314	0.0471204	0.0418848	0.0497382	0.0759162	0.052356	0.0340314	0.0287958	0.0575916	0.0497382	0.026178	0.0471204	0.0732984	0.0445026	0.0549738	0.0602094	0.052356
FREQ_POS_P2	0.0497382	0.052356	0.0340314	0.0445026	0.0602094	0.0445026	0.065445	0.0602094	0.0445026	0.0209424	0.039267	0.052356	0.0314136	0.052356	0.052356	0.0732984	0.065445	0.052356	0.0575916
FREQ_POS_P3	0.0366492	0.0445026	0.0418848	0.0602094	0.0471204	0.0418848	0.0549738	0.0471204	0.039267	0.0314136	0.0418848	0.0811518	0.026178	0.0628272	0.0497382	0.0706806	0.0837696	0.0497382	0.065445
FREQ_POS_P4	0.0340314	0.039267	0.026178	0.0104712	0.039267	0.0314136	0.104712	0.0366492	0.0497382	0.026178	0.0602094	0.039267	0.0628272	0.0994764	0.0157068	0.123037	0.0340314	0.0706806	0.0968586
FREQ_POS_P5	0.026178	0.0549738	0.0366492	0.026178	0.0418848	0.026178	0.0863874	0.0628272	0.0445026	0.0340314	0.0497382	0.026178	0.0575916	0.120419	0.0445026	0.0890052	0.0575916	0.0628272	0.052356
FREQ_POS_P6	0.0157068	0.0497382	0.0235602	0.0183246	0.0314136	0.0235602	0.0549738	0.0366492	0.0366492	0.0235602	0.0471204	0.0287958	0.0287958	0.0628272	0.0314136	0.052356	0.0575916	0.0314136	0.0235602
FREQ_POS_P7	0.0183246	0.0183246	0.0104712	0.0078534	0.0287958	0.0235602	0.0340314	0.026178	0.026178	0.0157068	0.026178	0.0235602	0.0340314	0.0340314	0.0157068	0.0287958	0.039267	0.0235602	0.0287958
FREQ_POS_P8	0.0157068	0.0157068	0.0104712	0.0209424	0.0026178	0.0209424	0.013089	0.013089	0.026178	0.0026178	0.013089	0.0157068	0.0340314	0.0287958	0.013089	0.0235602	0.0157068	0.0183246	0.0287958
may1 YNB
FREQ_POS_P1	0.04	0.01	0.02	0.04	0.06	0.06	0.07	0.05	0.04	0	0.01	0.06	0.01	0.07	0.07	0.05	0.04	0.06	0.03
FREQ_POS_P2	0.01	0.04	0.02	0.04	0.07	0.01	0.01	0.08	0.02	0.02	0.02	0.04	0.01	0.04	0.05	0.08	0.09	0.06	0.09
FREQ_POS_P3	0.03	0.06	0.03	0.06	0.07	0.02	0.02	0.01	0.02	0.02	0.06	0.08	0.02	0.05	0.04	0.09	0.08	0.06	0.05
FREQ_POS_P4	0.05	0.08	0.02	0.04	0.06	0.02	0.1	0.02	0.09	0.01	0.07	0.06	0.02	0.1	0.05	0.04	0.02	0.08	0.07
FREQ_POS_P5	0.01	0.08	0.03	0.03	0.05	0.02	0.09	0.05	0.05	0.03	0.08	0.07	0.05	0.11	0.11	0.02	0.07	0	0.05
FREQ_POS_P6	0.02	0.03	0.01	0.01	0.01	0.01	0.05	0.01	0.03	0.02	0.01	0.04	0.02	0.04	0.06	0.02	0.02	0.01	0.03
FREQ_POS_P7	0.04	0	0.01	0.03	0	0.01	0.03	0.01	0	0.02	0.04	0.02	0.01	0.01	0	0.03	0.01	0.03	0.01
FREQ_POS_P8	0.03	0.01	0.01	0.03	0.01	0.02	0.02	0.02	0	0	0	0.02	0	0	0.01	0.02	0.03	0.02	0.04
pap4 YNB
FREQ_POS_P1	0.057047	0.0402685	0.0268456	0.0637584	0.0402685	0.0469799	0.0838926	0.0469799	0.0402685	0.0302013	0.0369128	0.0503356	0.0302013	0.0503356	0.0771812	0.0469799	0.0604027	0.0604027	0.0536913
FREQ_POS_P2	0.0369128	0.0469799	0.0369128	0.0402685	0.0604027	0.057047	0.057047	0.0671141	0.0369128	0.0134228	0.0268456	0.0536913	0.0268456	0.0738255	0.0637584	0.0838926	0.0604027	0.0503356	0.0637584
FREQ_POS_P3	0.0268456	0.0436242	0.0369128	0.0503356	0.057047	0.033557	0.0503356	0.0436242	0.0536913	0.0402685	0.0369128	0.0671141	0.0268456	0.0704698	0.0436242	0.0704698	0.0838926	0.0637584	0.0704698
FREQ_POS_P4	0.033557	0.0436242	0.033557	0.0201342	0.0302013	0.0302013	0.0872483	0.033557	0.0637584	0.0100671	0.0738255	0.0469799	0.0503356	0.11745	0.0167785	0.120805	0.0201342	0.0637584	0.104027
FREQ_POS_P5	0.0167785	0.0536913	0.0302013	0.0201342	0.0402685	0.0268456	0.0939597	0.0503356	0.0369128	0.0469799	0.057047	0.033557	0.057047	0.130872	0.0637584	0.0939597	0.0503356	0.0503356	0.0469799
FREQ_POS_P6	0.0167785	0.033557	0.033557	0.0167785	0.0201342	0.0167785	0.0503356	0.033557	0.0167785	0.0201342	0.0369128	0.0268456	0.033557	0.0503356	0.0436242	0.0402685	0.0704698	0.033557	0.0234899
FREQ_POS_P7	0.0167785	0.0268456	0.0100671	0.0167785	0.0134228	0.0100671	0.0369128	0.0201342	0.0201342	0.00671141	0.0268456	0.0234899	0.0268456	0.0302013	0.0201342	0.0268456	0.033557	0.0201342	0.0167785
FREQ_POS_P8	0.0167785	0.0167785	0.0033557	0.0234899	0.0033557	0.0100671	0.0100671	0.00671141	0.0201342	0.00671141	0.0134228	0.0100671	0.0134228	0.0167785	0.0134228	0.0167785	0.0134228	0.0167785	0.0268456
