# Supplementary material for: Integrated Activity and Genetic Profiling of Secreted Peptidases in Cryptococcus neoformans Reveals an Aspartyl Peptidase Required for Low pH Survival and Virulence
Source: PLoS Pathog. 2016 Dec 15;12(12):e1006051. doi: 10.1371/journal.ppat.1006051 (PMC5158083; doi:10.1371/journal.ppat.1006051)
Supplement: S3 Table — 32-hour YNB supernatants and 48-hour DMEM supernatants from wild-type C. neoformans cultures were analyzed. Since C. neoformans var grubii genes were not annotated in the version of the Uniprot database available, peptides were matched to proteins in other serotypes and the Uniprot accession numbers for C. neoformans var grubii proteins were then manually identified. “E value” stands for expectation value. An asterisk in the corresponding column indicates if a protein has a predicted secretion signal [44], is expected to be non-classically secreted [45] or has been associated with secreted microvesicles [46]. As indicated, after repeating proteomic analysis of the 32-hour YNB sample one additional peptidase was identified. (XLSX) [file ppat.1006051.s016.xlsx]

## Sheet: Sheet1
S3 Table. Proteins identified in proteomics analysis.
Proteins identified in YNB conditioned media
Rank	Unique peptides	% Coverage	Best E value	C. neoformans var grubii Uniprot number	Protein name or putative function	Secretion signal	Non-classic secretion	Microvesicle associated
[1]	7	8.3	1.2e-08	J9VZG6	Expressed protein		*
[2]	6	58.4	8.2e-08	J9VLJ9	Superoxide dismutase [Cu-Zn]		*
[3]	6	69.4	2e-09	J9VPP8	Putative uncharacterized protein		*
[4]	11	13	2e-06	J9VLH9	glyoxyl oxidase putative	*
[5]	5	7.5	1.4e-07	J9VWK6	Plasma membrane H(+)-ATPase			*
[6]	6	56.7	5.2e-08	J9VTJ3	Multiprotein-bridging factor 1		*
[7]	5	21.5	6.5e-07	J9VM09	Inorganic diphosphatase, putative
[8]	5	17.5	6.3e-08	J9VTK1	Glutamate dehydrogenase (NADP+), putative			*
[9]	5	46	3.8e-07	J9VSL1	Ribosomal protein, putative
[10]	5	59.3	6.3e-07	O94746	FK506-binding protein 1		*
[11]	6	9.3	1.9e-06	J9VVQ4	glyoxyl oxidase putative	*
[12]	4	13.5	1.8e-06	J9VWJ8	ATP synthase, putative
[13]	3	30.9	1e-08	J9W3S6	Nascent polypeptide-associated complex subunit beta		*
[14]	6	37.4	2.4e-06	J9VZ02	60s ribosomal protein l17, putative		*
[15]	4	22.9	3.6e-06	J9VHP1	Voltage-dependent ion-selective channel, putative			*
[16]	4	8.5	6.9e-08	Q9P8P2	Phospholipase B	*
[17]	8	52.7	0.00015	B0L2Y2	Translation elongation factor 1a (Fragment)		*
[18]	5	54.9	5.7e-08	J9VPH6	Putative uncharacterized protein		*
[19]	4	31	1.6e-07	J9VPA5	Putative uncharacterized protein		*
[20]	3	14.9	9.3e-08	J9VJ71	Putative uncharacterized protein		*
[21]	3	11.8	1.9e-06	J9VND2	Chitin deacteylase-like mannoprotein		*
[22]	4	14.2	2.4e-05	J9VV89	Transaldolase
[23]	2	11.9	2.7e-09	J9VF55	Putative uncharacterized protein	*
[24]	2	14.6	2.9e-07	J9W2G5	Ribosomal protein L13, putative		*
[25]	4	7.9	4.8e-05	J9VY34	Eukaryotic ADP/ATP carrier		*
[26]	3	31	7.5e-09	J9VQ24	Initiation factor 5a (Eif-5a), putative
[27]	3	32.7	5.2e-07	J9VPH6	Hmp1 protein, putative		*
[28]	3	7.9	2.3e-06	J9VTH3	Putative uncharacterized protein		*
[29]	4	6.1	8e-06	J9VEL7	Heat shock protein 70			*
[30]	4	18.5	9.5e-07	J9W0B1	Ras2, putative		*
[31]	3	10.3	3.9e-06	J9W358	Inorganic phosphate transporter, putative		*
[32]	5	3.1	0.0002	T2BMZ0	Alpha-1,3-glucan synthase, putative	*
[33]	3	32.5	0.00013	J9VRA3	Gal4 DNA-binding enhancer protein 2, putative		*
[34]	4	57.4	7.2e-05	J9VPT7	Putative uncharacterized protein
[35]	3	9.7	1.1e-06	J9VVB2	Adenylate kinase 1		*
[36]	3	20.1	5.6e-07	J9VW33	Putative uncharacterized protein
[37]	3	14.3	1.3e-06	J9VTW1	Expressed protein		*
[38]	3	44.8	2.1e-05	J9VF41	Putative uncharacterized protein		*
[39]	4	15.8	9.4e-06	J9VV35	Putative uncharacterized protein
[40]	2	3.8	5.2e-07	J9VL23	Putative uncharacterized protein		*
[41]	4	38.5	0.00012	J9VKF2	Thioredoxin			*
[42]	2	9.9	1.4e-07	Q9P8W9	Peptidyl-prolyl cis-trans isomerase
[43]	2	29.3	1.9e-08	J9VJC5	60s ribosomal protein l37a, putative		*
[44]	2	17.5	6.2e-08	J9VQ69	Putative uncharacterized protein
[45]	2	14	2.4e-06	J9VTE3	Putative uncharacterized protein		*
[46]	2	31.3	6.3e-08	J9VUT1	Putative uncharacterized protein		*
[47]	2	4.4	1.1e-06	J9VTZ8	Carboxypeptidase D	*
[48]	4	19.7	0.00017	J9VMQ3	Putative uncharacterized protein
[49]	2	22	3.6e-07	J9VF13	Ribosomal protein L35, putative			*
[50]	3	29.6	4.6e-07	J9W025	Expressed protein
[51]	3	3.4	2.5e-05	J9VR37	Putative uncharacterized protein
[52]	4	39.6	2.2e-05	J9VHI6	Electron carrier, putative		*
[53]	2	14.3	3.3e-06	J9VQK8	Putative uncharacterized protein		*
[54]	2	32.5	1.6e-06	J9VUT1	Putative uncharacterized protein		*
[55]	2	5.4	8.9e-07	J9VU43	Putative uncharacterized protein
[56]	3	18.6	9.1e-07	J9VJH1	Putative uncharacterized protein		*
[57]	2	20.9	5.2e-06	J9VTV6	6,7-dimethyl-8-ribityllumazine synthase
[58]	2	13	3.5e-05	J9VLM0	Structural molecule, putative
[59]	3	14.3	1.3e-05	J9VL75	40S ribosomal protein S6
[60]	2	48.6	5e-07	J9VNN9	Ribosomal protein P2, putative			*
[61]	3	20.6	2.7e-05	J9VFP1	Expressed protein
[62]	2	39.1	1e-05	J9VY76	Long-chain fatty acid transporter, putative			*
[63]	2	18.3	3e-06	J9VQS6	Putative uncharacterized protein		*
[64]	2	18.2	3.7e-06	J9VT78	Nonhistone protein 6, putative
[65]	2	5.4	4.4e-07	J9VHM5	Putative uncharacterized protein
[66]	3	14.4	2.2e-06	J9VSC8	Ribosomal protein L19
[67]	1	11.9	1.3e-08	J9VFG4	PRCDNA87, putative		*
[68]	2	4.5	2e-05	J9VGV0	Enolase		*
[69]	2	13.5	9.8e-07	J9VF18	Mannoprotein MP88, putative	*
[70]	2	23	5.8e-06	J9VK98	Putative uncharacterized protein		*
[71]	2	11.1	2.1e-06	J9VIF7	Cytoplasm protein, putative		*
[72]	1	14.5	3e-08	J9W225	60s ribosomal protein l23, putative		*
[73]	4	28.8	8.2e-05	J9VHE4	Ribosomal protein S11, putative		*
[74]	3	12.7	5.4e-05	J9VXN5	Malate dehydrogenase		*
[75]	2	24.8	2.6e-05	J9VF52	60s ribosomal protein l34-b, putative		*
[76]	3	35.8	2.1e-05	J9VLT3	Suppressor of initiator codon mutations, putative		*
[77]	2	6.2	3.9e-06	J9VVV4	Stearoyl-CoA 9-desaturase, putative		*
[78]	2	11.8	5.6e-06	J9VUE7	Putative uncharacterized protein		*
[79]	3	17	4.4e-05	J9VPZ7	Rho GDP-dissociation inhibitor 1, putative		*
[80]	2	29.9	4.9e-05	J9VK51	40S ribosomal protein S21		*
[81]	1	15.6	1.2e-07	J9VNR0	Putative uncharacterized protein		*
[82]	2	0.9	2.9e-06	J9VVH4	Fatty acid synthase beta subunit
[83]	3	14.1	8.5e-05	J9VTL4	Mannitol-1-phosphate dehydrogenase
[84]	2	10	2.5e-06	J9VI11	6-phosphogluconate dehydrogenase, decarboxylating
[85]	2	7.7	0.00018	J9VKH4	Cytoplasm protein, putative		*
[86]	1	2.5	6.9e-06	J9VZ45	1,3-beta-glucanosyltransferase	*
[87]	2	38.1	8e-05	J9VS14	Expressed protein
[88]	2	19.3	6.9e-06	J9VFY8	PRCDNA95, putative		*
[89]	1	9.6	9.5e-08	J9W241	Cytochrome c oxidase subunit V, putative		*
[90]	2	16.8	0.00016	J9VU89	Ribosomal protein S20, putative		*
[91]	2	7.7	3.8e-05	J9VET5	Inosine-5'-monophosphate dehydrogenase			*
[92]	1	2.3	8.3e-06	J9VXZ9	Extracellular elastinolytic metalloproteinase, putative, zinc binding	*
[93]	2	15.3	9e-05	J9VMM1	Putative uncharacterized protein		*
[94]	1	12.6	1.4e-06	J9VJD3	Profilin		*
[95]	3	19.3	0.0002	J9VUD6	Structural constituent of ribosome, putative
[96]	1	6	5.2e-07	J9W0T8	Glucan 1,3 beta-glucosidase protein, putative		*
[97]	1	4.2	3.9e-06	J9W2Y1	Rds1 protein, putative	*
[98]	1	7	3.2e-07	J9VUB8	Cytokine inducing-glycoprotein
[99]	4	18.6	0.00028	J9VUF9	Aldehyde reductase i, putative
[100]	1	4	2.9e-06	J9VX05	Putative uncharacterized protein
[101]	1	8.7	4.9e-05	J9VQI0	60S ribosomal protein L24 (L30), putative		*
[102]	1	2.7	1.4e-06	J9W0L4	Serine-type endopeptidase, putative	*
[103]	1	3	5.8e-07	J9VP88	ATP synthase subunit alpha			*
[104]	1	3.4	8.4e-07	J9VI89	RNA-binding protein sce3, putative
[105]	2	9.8	2.5e-05	J9VPV1	L-malate dehydrogenase, putative		*
[106]	2	3.2	0.00015	J9VPM4	Putative uncharacterized protein	*
[107]	3	6.8	0.0024	J9VXF1	5-methyltetrahydropteroyltriglutamate-homocysteine S-methyltransferase, putative		*
[108]	1	6	4.7e-06	J9VN13	Allergen, putative		*
[109]	2	15.1	0.0003	J9VRE8	Putative uncharacterized protein
[110]	1	13.7	2.1e-05	J9VUN4	Copper chaperone, putative		*
[111]	2	13.7	0.00029	J9VZS2	40s ribosomal protein s5-1, putative		*
[112]	1	9.4	5.6e-06	J9VYI4	Expressed protein
[113]	2	15.9	8e-05	J9VD88	Ribosomal protein S3, putative
[114]	1	7.3	7.6e-06	J9VW34	Putative uncharacterized protein
[115]	1	19.5	1e-05	J9VI59	Expressed protein
[116]	1	18.6	5.9e-05	J9VG91	60s ribosomal protein l30-1 (L32), putative		*
[117]	1	19.6	8.7e-06	J9VDK8	Chaperone, putative		*
[118]	2	7.2	5.1e-05	J9VSJ2	60S ribosomal protein L6
[119]	1	9.3	0.00012	J9VUU8	Ribosomal protein, putative
[120]	1	6.3	6.9e-07	J9VKI7	Inorganic phosphate transporter pho88, putative
[121]	1	4.3	7.4e-06	J9VII7	Putative uncharacterized protein		*
[122]	1	10.3	1.8e-05	J9VVW7	Putative uncharacterized protein		*
[123]	1	3	1e-05	J9VPU9	Putative uncharacterized protein
[124]	2	39.4	0.00068	J9VQ34	Putative uncharacterized protein		*
[125]	1	14	3.4e-05	J9VD54	Putative uncharacterized protein		*
[126]	1	11.3	1.2e-05	J9VRI4	Expressed protein
[127]	1	5.3	2.5e-06	J9VJV4	Ribose-5-phosphate isomerase		*
[128]	1	2.1	1.5e-05	J9VJF3	Putative uncharacterized protein
[129]	1	3.2	2e-05	J9VJK0	Putative uncharacterized protein		*
[130]	1	3.2	6e-06	J9VRH0	Glucosidase, putative		*
[131]	1	5.5	0.00014	J9VN50	Putative uncharacterized protein
[132]	1	3.1	0.00017	J9VNK3	Putative uncharacterized protein
[133]	1	8.2	8.3e-05	J9VRP1	Putative uncharacterized protein		*
[134]	1	12.7	1.5e-05	J9VFV3	Structural constituent of ribosome, putative		*
[135]	1	5.3	0.00045	J9VPD7	Chitin deacteylase, putative	*
[136]	1	7.6	3.3e-05	J9VPE0	40s ribosomal protein s23, putative		*
[137]	1	14.5	4.1e-05	J9VKN9	Structural constituent of ribosome, putative
[138]	1	2.2	9.9e-05	J9VD75	Chaperone, putative		*
[139]	1	3	0.00021	J9VJM1	Exo-beta-1,3-glucanase		*
[140]	2	6.6	0.00034	J9VR33	60S ribosomal protein L36
[141]	1	7	0.00021	J9VXQ3	Putative uncharacterized protein
[142]	1	11.5	5.4e-05	J9VL03	Putative uncharacterized protein
[143]	1	5.2	2.8e-05	J9VQJ6	Expressed protein		*
[144]	1	7.7	0.00013	J9VKW7	Putative uncharacterized protein
[145]	2	12.7	4.4e-05	J9VQF1	Thioredoxin-dependent peroxide reductase, putative		*
[146]	1	2.2	0.00027	J9VS18	CRYNB Putative uncharacterized protein
[147]	2	26.8	0.0033	J9VTH9	Putative uncharacterized protein
[148]	2	10.2	0.00055	J9VS17	14-3-3 protein, putative			*
[149]	1	3.5	8.8e-06	J9VPP7	ATP synthase subunit beta		*
[150]	3	19.6	0.0015	J9W0I6	Structural constituent of ribosome, putative
[151]	1	10.1	0.00019	J9VL49	Ribosomal chaperone, putative		*
[152]	1	5.1	5.3e-05	J9VPL3	Putative uncharacterized protein
[153]	1	31.7	7.7e-05	J9VJW7	Expressed protein
[154]	1	9.3	4.8e-05	J9W2U5	Putative uncharacterized protein
[155]	1	6.7	0.00036	J9VUB8	Cytokine inducing-glycoprotein, putative
[156]	1	6	0.0001	J9VWT4	Cytochrome-b5 reductase, putative		*
[157]	1	10.3	9.2e-05	J9VHC1	60s ribosomal protein, putative		*
[158]	1	3	0.00026	J9VMB5	ARF GTPase activator, putative		*
[159]	1	12.7	4.6e-05	J9VE62	Expressed protein		*
[160]	1	23.7	0.002	J9VG26	Histone H2A
[161]	1	7.9	0.0037	T2BPD2	RNA binding protein, putative		*
[162]	1	1	0.00055	J9VQZ9	Elongation factor 3
[163]	1	7.7	0.0013	J9VWW9	Superoxide dismutase		*
[164]	1	3.4	0.00064	J9VLU5	Glucosidase, putative		*
[165]	3	6.2	0.0014	J9VHV5	Citrate synthase		*
[166]	1	3.9	0.00027	J9VHW3	Disulfide-isomerase, putative	*
[167]	1	1	0.0012	J9VT51	Structural molecule, putative
[168]	1	2	0.00055	J9VJW5	Glutamate decarboxylase, putative
[169]	1	5.3	0.00083	J9VW36	Cytoplasm protein, putative		*
[170]	1	3.1	0.00078	J9VZ98	Ubiquitin-protein ligase, putative
[171]	1	4.3	0.0011	J9VST6	Putative uncharacterized protein
[172]	1	11.7	0.00055	J9VUB1	Histone H4			*
[173]	1	2.2	0.00099	J9VVE7	Putative uncharacterized protein
[174]	2	2.6	0.0033	J9VSF6	Putative uncharacterized protein
[175]	1	1.5	0.0018	J9VW13	Eukaryotic translation initiation factor 2C 2, putative
[176]	1	10.8	0.0024	J9VKB8	Histone H2B		*
[177]	1	2.7	0.00074	J9VI89	Putative uncharacterized protein
[178]	1	8.2	0.0022	J9VXL7	40S ribosomal protein S8
[179]	1	18.9	0.0034	J9VVL6	13 kDa ribonucleoprotein-associated protein
[180]	1	4.9	0.0021	J9VR46	Cell wall organization and biogenesis-related protein, putative	*
[181]	2	9.8	0.0088	J9VZT6	Putative uncharacterized protein		*
[182]	1	4.6	0.0022	J9VF99	Putative uncharacterized protein		*
[183]	1	1.5	0.0067	na	Putative uncharacterized protein
[184]	1	7.5	0.0017	J9VH03	Ribosomal protein S19, putative
[185]	1	10	0.0034	J9VT96	Ribosomal protein L18
[187]	1	19.5	0.0069	J9VM09	Inorganic diphosphatase (Fragment)
[188]	1	5.2	0.0011	J9VRX9	Thioredoxin reductase		*
[189]	1	2.4	0.00025	J9VK44	Putative uncharacterized protein		*
[190]	1	5.8	0.0035	J9VH48	Putative uncharacterized protein		*
[191]	1	7.7	0.0036	J9VXH5	Ribosomal protein S18, putative		*
[192]	1	5	0.00054	J9VQ17	DNA-binding protein hexbp, putative		*
[193]	1	5.3	0.0049	J9VZY1	Putative uncharacterized protein	*
[194]	1	1.5	0.0062	J9VUL8	Peptidase, putative, aspartyl endoprotease	*
[195]	1	13.5	0.0076	J9VZF4	Transcriptional elongation regulator, putative		*
[196]	1	7	0.0032	J9VEV6	Mitochondrion protein, putative		*
[197]	1	9.2	0.0019	J9VQ02	Putative uncharacterized protein		*
[198]	1	2.1	0.0048	J9VH59	Endopeptidase, putative aspartyl	*
[199]	1	20.5	0.0055	J9VVA3	Ribosomal protein S27		*
[200]	1	3.9	0.0057	J9VQK9	UDP-xylose synthase			*
Proteins identified in DMEM conditioned media
Rank	Unique peptides	% Cov	Best E val	C. neoformans var grubii Uniprot number	Protein name	Secretion signal	Non-classic secretion	Microvesicle associated	Observed in YNB
[1]	12	71.6	2.1e-09	J9VN56	Peptidyl-prolyl cis-trans isomerase				yes
[2]	9	64.9	2.5e-09	J9VLJ9	Superoxide dismutase [Cu-Zn]		*		yes
[3]	11	63.1	3.1e-07	J9VHI6	Electron carrier, putative		*		yes
[4]	7	69.4	1.1e-08	J9VPP8	Putative uncharacterized protein		*		yes
[5]	11	42.4	3.2e-08	J9VE48	3-isopropylmalate dehydrogenase			*
[6]	7	49.3	1.6e-08	J9VJU4	Cofilin		*
[7]	9	71.2	2.2e-06	J9VKF2	Thioredoxin				yes
[8]	6	36	1.7e-06	J9VPA7	Carbonic anhydrase 2
[9]	4	7	2.5e-07	J9VZ70	Heat shock protein 70, putative			*
[10]	3	11.5	2.9e-06	J9VNT0	Putative uncharacterized protein
[11]	4	36.9	3.4e-07	J9VNN9	Ribosomal protein P2, putative			*	yes
[12]	4	30.3	9.6e-07	Q9P8P2	Phospholipase (Fragment)	*			yes
[13]	6	15.5	2.6e-05	J9VRJ9	Adenosylhomocysteinase		*
[14]	4	13.7	9.3e-07	J9VQI1	Ribosomal protein		*
[15]	3	3.1	6.2e-07	J9VPF5	Heat shock protein, putative
[16]	7	17	8.3e-05	J9VVA4	Heat-shock protein 90			*
[17]	4	23.8	3.8e-07	J9VTL4	Mannitol-1-phosphate dehydrogenase
[18]	3	24.4	3.9e-05	J9VQF1	Thioredoxin-dependent peroxide reductase, putative		*		yes
[19]	3	11.1	1e-07	J9VTK1	Glutamate dehydrogenase			*	yes
[20]	4	13.5	4.6e-05	J9VUR9	Polyadenylate-binding protein, cytoplasmic and nuclear
[21]	6	9.4	2.3e-05	J9VPD7	Putative uncharacterized protein	*			yes
[22]	5	40	3.4e-06	J9VTQ3	Expressed protein		*
[23]	3	35.4	9.8e-08	J9VJD3	Profilin		*		yes
[24]	3	5.3	1.2e-05	J9VZ45	1,3-beta-glucanosyltransferase, putative	*			yes
[26]	1	2.1	3.5e-08	J9VZG6	Expressed protein		*		yes
[27]	2	14.3	2.7e-07	J9VDT9	Putative uncharacterized protein
[28]	2	43.1	5.1e-07	J9VJJ1	PRCDNA35, putative
[29]	3	19.5	3.4e-06	J9VS17	14-3-3 protein, putative			*	yes
[30]	2	10.7	9.7e-08	J9VGH4	Cytoplasm protein, putative
[31]	4	18.6	0.00094	J9VLE6	Ubiquitin-60S ribosomal protein L40		*
[32]	3	9.3	5.3e-07	J9VVQ4	Putative uncharacterized protein	*			yes
[33]	4	11.8	1.4e-06	J9W1J2	Putative uncharacterized protein
[34]	3	3.7	1.9e-06	J9VK61	Putative uncharacterized protein
[35]	6	10.1	0.0001	J9VXF1	5-methyltetrahydropteroyltriglutamate-homocysteine S-methyltransferase, putative		*		yes
[36]	2	28	5.9e-07	J9W3S6	Nascent polypeptide-associated complex subunit beta		*		yes
[37]	3	8.7	1.1e-05	J9VX99	Pyruvate kinase
[38]	3	11.5	0.0021	J9VJ43	Glucose-6-phosphate isomerase
[39]	2	7.1	1.3e-06	J9VPG5	Putative uncharacterized protein
[40]	2	20.8	9.6e-06	J9VTH9	Putative uncharacterized protein				yes
[41]	2	19.7	4.5e-06	J9VM42	Nucleoside diphosphate kinase
[42]	2	26.2	1.7e-05	J9W1N8	Putative uncharacterized protein		*
[43]	2	10	3e-05	J9VM14	Ubiquinol-cytochrome c reductase iron-sulfur subunit		*		yes
[44]	2	11.8	3.8e-06	J9VGY3	Putative uncharacterized protein
[45]	4	28.7	0.00046	J9VJP0	Putative uncharacterized protein		*
[46]	2	8.4	2.5e-06	J9VRA3	Nascent polypeptide-associated complex subunit alpha		*		yes
[47]	2	6.6	3.1e-06	J9VHW3	Disulfide-isomerase, putative	*			yes
[48]	1	3.5	2.1e-07	J9VPN6	Putative uncharacterized protein	*
[49]	1	7	5.3e-08	J9VUB8	Cytokine inducing-glycoprotein				yes
[50]	2	23.3	1e-05	J9VTJ3	Multiprotein-bridging factor 1		*		yes
[51]	2	4.5	7.2e-06	J9VTV3	Homocitrate synthase, putative		*
[52]	1	25	1.6e-07	J9W1Y7	Nuclear transport factor 2 (Ntf-2), putative		*
[53]	2	8.4	0.00014	J9VLB3	Putative uncharacterized protein
[54]	2	4.1	5.1e-05	J9VWK6	Plasma membrane H(+)-ATPase			*	yes
[55]	1	2.5	1.9e-07	J9VI77	Putative uncharacterized protein
[56]	1	6	5.4e-07	J9W0T8	Glucan 1,3 beta-glucosidase protein, putative		*		yes
[57]	2	7.4	4.8e-05	J9VVB2	Adenylate kinase, putative		*
[58]	1	3.7	1.5e-07	J9VVE4	Putative uncharacterized protein
[59]	2	8.1	0.00059	J9VV60	Glucan 1,3-beta-glucosidase	*
[60]	2	8.1	5.2e-06	J9VWV9	Putative uncharacterized protein		*
[61]	2	11.8	0.0002	J9VHS0	Putative uncharacterized protein		*
[62]	1	4.2	3.9e-06	J9W2Y1	Rds1 protein, putative	*			yes
[63]	2	9.7	0.00029	J9VV35	Putative uncharacterized protein				yes
[64]	1	4.1	5.6e-07	J9VWB9	Phosphomannomutase, putative		*
[65]	1	3	2.6e-06	J9VLH9	Putative uncharacterized protein	*			yes
[66]	1	2.3	2.2e-06	J9VI89	Putative uncharacterized protein				yes
[67]	1	5.4	3.7e-05	J9VQK8	Putative uncharacterized protein		*		yes
[68]	1	6.4	1.2e-05	J9VJ90	Cysteine synthase
[69]	1	13.6	4.1e-06	J9VT78	Nonhistone protein 6, putative				yes
[70]	2	6.9	8.5e-05	J9VFR1	Uv excision repair protein rhp23, putative
[71]	1	27.1	1.3e-06	J9VVL8	Putative uncharacterized protein
[72]	1	5.5	8.1e-06	J9VL99	Hydroxyacylglutathione hydrolase, putative		*
[73]	1	16.4	1.1e-05	J9VI50	Mini-intein (Fragment)
[74]	1	15.7	3.3e-05	J9VVU4	Putative uncharacterized protein		*
[75]	1	3.6	9.2e-06	J9VGV0	Enolase			*	yes
[76]	1	12.8	1.9e-06	J9VK28	Putative uncharacterized protein
[77]	1	1.3	1.3e-05	J9VRN8	Putative uncharacterized protein
[78]	1	21.2	2.5e-06	J9VS14	Expressed protein				yes
[79]	1	6.8	4.3e-06	J9VP55	Putative uncharacterized protein
[80]	1	7	0.00016	J9VIW7	Cytochrome-c oxidase chain VI, putative		*
[81]	1	6	3.4e-06	J9VT31	Triosephosphate isomerase		*
[82]	1	2	2.7e-06	J9VKZ3	Meiotic recombination-related protein, putative
[83]	1	1.9	1.7e-05	J9VP84	Cytoplasm protein, putative
[84]	1	5.5	3e-05	J9VN86	Wos2 protein (P21), putative
[85]	1	3.6	8.1e-05	J9VXA2	FACT complex subunit POB3
[86]	2	7.9	0.001	J9VD88	Ribosomal protein S3, putative				yes
[87]	1	1.7	9.8e-06	J9VL88	Heat shock protein, putative
[88]	1	5.4	2.4e-05	J9W3X8	Cytoplasm protein, putative		*
[89]	1	4.5	0.00015	J9VLJ8	Chaperone regulator, putative
[90]	1	2.9	0.00012	J9VD75	Chaperone, putative		*		yes
[91]	1	29.3	0.00021	J9VMU0	Expressed protein		*
[92]	4	10.7	0.0078	J9W2J0	Elongation factor 1-alpha			*
[93]	1	3.2	0.00043	J9VS61	Peptidyl-prolyl cis-trans isomerase D
[94]	1	9.6	3.9e-05	J9W025	Expressed protein		*		yes
[95]	1	2.5	0.00033	J9VLV1	Putative uncharacterized protein
[96]	1	5.9	0.00022	J9VV67	Putative uncharacterized protein		*
[97]	1	2	2.2e-05	J9VWV9	Putative uncharacterized protein		*
[98]	1	2	5.5e-05	J9VTZ8	Carboxypeptidase D, putative	*			yes
[100]	1	2.8	0.00018	J9VIP1	Putative uncharacterized protein
[101]	1	8.7	0.00013	J9VK98	Putative uncharacterized protein		*		yes
[102]	1	3.2	0.00026	J9VPM4	Putative uncharacterized protein	*			yes
[103]	1	32.5	0.0021	J9VUT1	12 kDa heat shock protein (Glucose and lipid-regulated protein), putative		*		yes
[104]	1	1.6	0.00012	J9VE82	Putative uncharacterized protein
[105]	1	10.1	0.0089	J9VMN8	Mitochondrion protein, putative		*
[106]	3	19.3	0.0028	J9VH03	Ribosomal protein S19, putative				yes
[107]	1	3.1	4.2e-05	J9VJS8	Dihydroorotase, putative
[108]	1	5.9	0.00068	J9VV89	Transaldolase				yes
[109]	1	1.1	0.00073	J9VV31	CRYNB Putative uncharacterized protein
[110]	1	2.6	0.0007	J9VEL7	Heat shock protein 70			*	yes
[111]	1	2.7	0.0072	J9W2T4	Heat shock protein, putative
[112]	1	2.6	0.00018	J9VS02	Endopeptidase, putative	*
[114]	1	5.3	0.002	J9VQN8	Phosphoglycerate kinase
[115]	1	31.3	0.0012	J9VUT1	Putative uncharacterized protein		*		yes
[116]	1	2.2	0.0027	J9VQG1	Putative uncharacterized protein	*
[117]	1	2.5	0.002	J9VJ75	Putative uncharacterized protein
[118]	1	2.3	0.002	J9VHM5	Putative uncharacterized protein				yes
[119]	1	3.9	0.0006	J9VRV8	Putative uncharacterized protein		*
[120]	1	6.6	0.0038	J9W0F1	Cytoplasm protein, putative		*
[121]	1	5.1	0.0015	J9VNU4	Putative uncharacterized protein		*
[122]	1	2.8	0.0026	J9VM09	Inorganic diphosphatase, putative				yes
[123]	1	9.5	0.0011	J9VWK2	Expressed protein		*
[124]	1	5.9	0.0028	J9VDD8	Methylthioadenosine phosphorylase (MTAP), putative; Meu1p		*
[125]	1	4.9	0.0034	J9VV69	Putative uncharacterized protein
[126]	1	7.7	0.0048	J9VTE3	Putative uncharacterized protein		*		yes
[127]	1	6.7	0.0051	J9VSC8	Ribosomal protein L19				yes
[128]	1	7.3	0.0038	J9W2G5	Ribosomal protein L13, putative		*		yes
[129]	1	2.2	0.0078	na	Putative uncharacterized protein
[130]	1	5.3	0.0044	J9VZY1	Putative uncharacterized protein	*			yes
[131]	1	2.3	0.0032	na	GPI-anchor transamidase, putative
[132]	1	3.1	0.0064	J9VS68	Putative uncharacterized protein
[136]	1	7.5	0.0064	J9VZI7	40S ribosomal protein S7, putative		*
[138]	1	7	0.0041	J9W2U5	Putative uncharacterized protein				yes
[139]	1	2.3	0.0041	J9VNM1	Putative uncharacterized protein
[140]	1	6.7	0.0089	J9VUB8	Cytokine inducing-glycoprotein, putative				yes
