# Supplementary material for: Integrated Activity and Genetic Profiling of Secreted Peptidases in Cryptococcus neoformans Reveals an Aspartyl Peptidase Required for Low pH Survival and Virulence
Source: PLoS Pathog. 2016 Dec 15;12(12):e1006051. doi: 10.1371/journal.ppat.1006051 (PMC5158083; doi:10.1371/journal.ppat.1006051)
Supplement: S4 Table — All strains used in this study are indicated, along with the CM number denoting their location in the Madhani laboratory strain database. “NatR” indicates nourseothricin resistance, under the column labeled source “1” indicates a gift of J. Lodge, while “2” indicates strains created for this study. (XLSX) [file ppat.1006051.s017.xlsx]

## Sheet: Sheet1
S4 Table. Expanded strain information.
Genotype	CM#	Parent	Source	Peptidase Type	Citation
H99 (wild-type)	018	-	1	-
CNAG_06814Δ::NatR	43	CM018		-
CNAG_05973Δ::NatR	1375	CM018	2	Serine carboxypeptidase	(27)
CNAG_05973Δ::NatR	1376	CM018	2
CNAG_06640Δ::NatR	1386	CM018	2	Serine carboxypeptidase	This study
CNAG_06640Δ::NatR	1387	CM018	2
CNAG_00919Δ::NatR	1398	CM018	2	Serine carboxypeptidase	(27)
CNAG_00919Δ::NatR	1399	CM018	2
CNAG_01040Δ::NatR	1372	CM018	2	Serine carboxypeptidase	(27)
CNAG_01040Δ::NatR	1401	CM018	2
CNAG_02966Δ::NatR	1380	CM018	2	Serine carboxypeptdase	(27)
CNAG_02966Δ::NatR	1381	CM018	2
CNAG_00150Δ::NatR	1405	CM018	2	Serine endopeptidase	(27)
CNAG_00150Δ::NatR	1406	CM018	2
CNAG_04625Δ::NatR	1373	CM018	2	Serine endopeptidase	(27)
CNAG_04625Δ::NatR	1374	CM018	2
CNAG_00581Δ::NatR	1378	CM018	2	Aspartyl endopeptidase	(27)
CNAG_00581Δ::NatR	1379	CM018	2
CNAG_05872Δ::NatR	1383	CM018	2	Aspartyl endopeptidase	This study
CNAG_05872Δ::NatR	1384	CM018	2
CNAG_04735Δ::NatR	1369	CM018	2	Metallo endopeptidase	(27)
CNAG_04735Δ::NatR	1370	CM018	2
CNAG_05872Flag::NatR	1669	CM026	2	Aspartyl endopeptidase	This study
		Sources:
		1= Gift of J. Lodge
		2= This study
