# Supplementary material for: Integrated Activity and Genetic Profiling of Secreted Peptidases in Cryptococcus neoformans Reveals an Aspartyl Peptidase Required for Low pH Survival and Virulence
Source: PLoS Pathog. 2016 Dec 15;12(12):e1006051. doi: 10.1371/journal.ppat.1006051 (PMC5158083; doi:10.1371/journal.ppat.1006051)
Supplement: S5 Table — All peptides detected by MSP-MS for each strain profiled are listed, as well as the reference set used to construct iceLogos from each dataset. An “n” is used to indicate norleucine, a replacement for methionine in the peptide library. (XLSX) [file ppat.1006051.s018.xlsx]

## Sheet: Reference set
Reference set of all possible P4-P4' sequences present in the MSP-MS library.	Cleavage events observed in MSP-MS analysis of DMEM media conditioned by wild type.	Cleavage events observed in MSP-MS analysis of DMEM media conditioned by mpr1Δ.	Cleavage events observed in MSP-MS analysis of DMEM media conditioned by prb1Δ.	Cleavage events observed in MSP-MS analysis of DMEM media conditioned by CNAG_00150Δ.	Cleavage events observed in MSP-MS analysis of DMEM media conditioned by cxd1Δ.	Cleavage events observed in MSP-MS analysis of DMEM media conditioned by scx1Δ.	Cleavage events observed in MSP-MS analysis of YNB media conditioned by wild type.	Cleavage events observed in MSP-MS analysis of YNB media conditioned by cxd1Δ.	Cleavage events observed in MSP-MS analysis of YNB media conditioned by cxd2Δ.	Cleavage events observed in MSP-MS analysis of YNB media conditioned by cxd3Δ.	Cleavage events observed in MSP-MS analysis of YNB media conditioned by pep4Δ.	Cleavage events observed in MSP-MS analysis of YNB media conditioned by may1Δ.
AAPYHKME	AFMKWHEG	ADARKYWN	AFMKWHEG	AEIMQTTQ	ADARKYWN	ADARKYWN	AESLMSXX	AEIMQTTQ	AESLMSXX	AFNLYALX	AFNLYALX	AIQAVXXX
ADARKYWN	AFNLYALX	AFMKWHEG	AFNLYALX	AFMKWHEG	ADIVANFT	AFMKWHEG	AFNLYALX	AFNLYALX	AFNLYALX	AGILKLMP	AGILKLMP	EMNLQXXX
ADGNHLXX	AFRIRSGT	AFMQVAIT	AFRIRSGT	AFNLYALX	AENIAQXX	AFNLYALX	AGILKLMP	APSLIAKW	AGILKLMP	AGMSFMMX	AGMSFMMX	FDGYQXXX
ADIQGXXX	AGILKLMP	AFNLYALX	AGMSFMMX	AFRIRSGT	AFNLYALX	AFRIRSGT	AGMSFMMX	AVEGIKMW	AGMSFMMX	AIQAVXXX	AIQAVXXX	FKFDWRXX
ADIVANFT	AGMSFMMX	AFRIRSGT	AHNAWMXX	AGILKLMP	AGMSFMMX	AFRSRYHG	AIQAVXXX	AVMFMSKX	AIQAVXXX	AKRNMXXX	AKRNMXXX	FRFNWXXX
ADIWYRKH	AHNAWMXX	AGILKLMP	AIQAVXXX	AGKRRDWX	AHNAWMXX	AGMSFMMX	AKRNMXXX	AWKFGIFY	AKRNMXXX	ANAFQTXX	ANFLRGPX	FRKWHXXX
ADPGMIQY	AMFRKYPI	AGLFNYNQ	AMFRKYPI	AGMSFMMX	AIHGFEYV	AHNAWMXX	AMWRLDII	DHKFEMLT	AMWRLDII	ANFLRGPX	APANDXXX	FYAWKFGI
ADSQESAR	AMYSFTPH	AIQAVXXX	AMTDRGWY	AHNAWMXX	AMFRKYPI	AIHGFEYV	APANDXXX	EDILTXXX	ANAFQTXX	APANDXXX	ARPLGXXX	GMSFMMXX
ADSSEWXX	ANFLRGPX	AMFRKYPI	AMYSFTPH	AIQAVXXX	AMMKIGEV	ALQHTFXX	APSLIAKW	ERLFFWAX	ANFLRGPX	APSLIAKW	AVMFMSKX	GPFWMLXX
ADWDFNRX	APSLIAKW	ANFLRGPX	ANFLRGPX	AKHYSRQW	AMYSFTPH	AMFRKYPI	AQFWGXXX	ETVYADSS	APANDXXX	AQFWGXXX	AWDQNXXX	GPLAHXXX
AEGVKNQD	ARSAFAEM	APSLIAKW	APSLIAKW	AMFRKYPI	AQNKHAXX	AMMKIGEV	AQYMMGQX	EYAMWRLD	APSLIAKW	ARPLGXXX	AWKFGIFY	GVKFRXXX
AEIMQTTQ	ASMRIYIE	ASMRIYIE	ARSAFAEM	AMTDRGWY	ASMRIYIE	AMWRLDII	ARPLGXXX	EYFRMIRW	AQFWGXXX	ASMRIYIE	AYNMWSLY	HFQEDXXX
AEMWPDHG	DAFNLYAL	DQIYKLSN	ASMRIYIE	AMYSFTPH	AVMFMSKX	AMYSFTPH	AVEGIKMW	FGIFYLNG	AQYMMGQX	AVMFMSKX	DELQFXXX	HFSENXXX
AENIAQXX	DARKYWNV	DWAFRIRS	AVMFMSKX	ANFLRGPX	AYNMWSLY	ANFLRGPX	AVMFMSKX	FIDLRWMA	ARPLGXXX	AWDQNXXX	DFTEAXXX	HGPLAHXX
AESLMSXX	DMKNLAPA	EIFRKWHX	AVRAVEGI	APSLIAKW	DAFNLYAL	APSLIAKW	AWDQNXXX	FIENMTLG	AVMFMSKX	AWKFGIFY	DHKFEMLT	HPFKVHXX
AETIEPXX	DNSKFQPX	EKQRFHPX	AWKFGIFY	ARSAFAEM	DARKYWNV	ASMRIYIE	AWKFGIFY	FIVFILWR	AWDQNXXX	DELQFXXX	DIMEMLYX	HVYFAXXX
AETMWXXX	DQIYKLSN	EYFRMIRW	DAFNLYAL	ASMRIYIE	DIPKQXXX	DAFNLYAL	AYNMWSLY	FKFDWRXX	AWKFGIFY	DFTEAXXX	DIPKQXXX	HWVGIXXX
AETSIKVF	DRNTFYXX	FEIHGVDX	DARKYWNV	AVMFMSKX	DMKNLAPA	DARKYWNV	DAFNLYAL	FMAFMKWH	AYNMWSLY	DHKFEMLT	DMEWQXXX	HYHRKXXX
AEYNPTRL	DWAFRIRS	FEMLTWXX	DIQFATAN	AVRAVEGI	DNQEPWTW	DHFYTSQI	DELQFXXX	FMIEMHVI	DAFNLYAL	DIMEMLYX	DPVSLXXX	ILKLMPXX
AFAEMWPD	EIFRKWHX	FGIFYLNG	DMKNLAPA	AYNMWSLY	DNSKFQPX	DIPKQXXX	DFTEAXXX	FTYFRAWX	DELQFXXX	DIPKQXXX	DTMFIXXX	IRWAVLXX
AFKPTGPM	EKQRFHPX	FLVRTWKM	DNSKFQPX	DAFNLYAL	DQELSGNT	DIQFATAN	DFWIQNLP	FYRDTXXX	DFTEAXXX	DMEWQXXX	DWWAYXXX	ISVMRXXX
AFMKWHEG	ERLFFWAX	FNAMTWPS	DQIYKLSN	DARKYWNV	DQIYKLSN	DLRWMAYE	DHKFEMLT	GASTSPHM	DFWIQNLP	DNFKREXX	EAAWYXXX	IVKWASXX
AFMQVAIT	ESKYFMQX	FNLYALXX	DQVRRMNX	DMKNLAPA	DQVRRMNX	DMKNLAPA	DIMEMLYX	GDIMEMLY	DHKFEMLT	DPVSLXXX	EAVMFMSK	IVQHRLFT
AFNLYALX	EWHNFHMA	FRIRSGTX	DRGWYLAI	DNSKFQPX	DRNTFYXX	DNFKREXX	DIPKQXXX	GIKMWQSM	DIMEMLYX	DTMFIXXX	EHHAMXXX	KIFNTXXX
AFRIRSGT	EYFRMIRW	FRKWHXXX	DRNTFYXX	DPKAGRXX	DTAQFWGX	DNQEPWTW	DIQFATAN	GIQSTYFH	DIPKQXXX	DVQVMLEX	EMLTWXXX	KMPGLXXX
AFRSRYHG	FEIHGVDX	FRMIRWAV	DSIRHQGP	DQIYKLSN	DVDGGXXX	DNSKFQPX	DMEWQXXX	GPLAHXXX	DLRWMAYE	DWWAYXXX	EMNLQXXX	KVGQAXXX
AFRSTMVT	FEMLTWXX	FSYMRWPX	DWAFRIRS	DQVRRMNX	DWAFRIRS	DPDNFKRE	DNFKREXX	GSHFMIEM	DMEWQXXX	EAAWYXXX	ERLFFWAX	KVMQQXXX
AGDNSKFQ	FGIFYLNG	FTPHILWD	EAAWYXXX	DRNTFYXX	EAHNAWMX	DQIYKLSN	DPVSLXXX	GVKFRXXX	DNFKREXX	EAVMFMSK	ESKYFMQX	KYFMQXXX
AGILKLMP	FHIVKWAS	FTQRAGIL	EIFRKWHX	DVMGSRGL	EAVMFMSK	DQRYYVMN	DTMFIXXX	GVNIEXXX	DPVSLXXX	EHHAMXXX	ESLMSXXX	KYPIMAXX
AGKRRDWX	FLVRTWKM	FTYFRAWX	EKQRFHPX	DWAFRIRS	EIFRKWHX	DQVRRMNX	DVLLRPXX	HAWFSVII	DTMFIXXX	EMHVIXXX	EYMQDXXX	LAMYSFTP
AGKSWQDI	FNAMTWPS	FVKISTTH	ERLFFWAX	EAVMFMSK	EKQRFHPX	DRNTFYXX	DVQVMLEX	HFQEDXXX	DVLLRPXX	EMNLQXXX	FATGGYHP	LEKMVXXX
AGLFNYNQ	FNLYALXX	FWIQNLPX	ESARDXXX	EIFRKWHX	ERLFFWAX	DTAQFWGX	DVWIAXXX	HFTQRAGI	DVQVMLEX	ERLFFWAX	FDGYQXXX	LFFWAXXX
AGMQGHVN	FRIRSGTX	FYAWKFGI	ESKYFMQX	EKQRFHPX	ESKYFMQX	DWAFRIRS	DWDFNRXX	HPTFSYMR	DVWIAXXX	ESKYFMQX	FEMLTWXX	LKLMPXXX
AGMSFMMX	FRKWHXXX	FYTSQIPA	ETFDKXXX	ERLFFWAX	ETFDKXXX	EAHMKTDW	DWWAYXXX	HRLFTYFR	DWDFNRXX	ESLMSXXX	FGIFYLNG	LNPYMXXX
AGRGHEMN	FRMIRWAV	GHETRWLI	EWHNFHMA	ESKYFMQX	EWHNFHMA	EAHNAWMX	EAAWYXXX	HVKLFRFN	DWWAYXXX	EYFRMIRW	FLRGPXXX	LQHTFXXX
AGSWKGVR	FSYMRWPX	GHVNSTQX	EYFRMIRW	EWHNFHMA	EYFRMIRW	EAVMFMSK	EAVMFMSK	HWLMMHFQ	EAAWYXXX	EYSWMNLI	FNPFLAXX	LYDKSXXX
AGTAKNSS	FTPHILWD	GKWSYRMX	FDYTLKGE	EYFRMIRW	FATGGYHP	EGIKMWQS	EDILTXXX	IKILMFYW	EAVMFMSK	FAWDQNXX	FRFNWXXX	MFMSKXXX
AHLFNAMT	FTQRAGIL	GLYFRYEI	FIDLRWMA	FDYTLKGE	FEIHGVDX	EHPEMVHY	EGQYEXXX	IKVFMPYY	EDILTXXX	FDGYQXXX	FRKWHXXX	MIQYLXXX
AHMKTDWW	FTYFRAWX	GMSFMMXX	FKFDWRXX	FEIHGVDX	FHIVKWAS	EIFRKWHX	EHHAMXXX	ILMFYWHE	EGQYEXXX	FEMLTWXX	FTKVMQQX	MIRQEXXX
AHNAWMXX	FVKISTTH	GMYWHYLM	FLVRTWKM	FEMLTWXX	FLVRTWKM	EKQRFHPX	EIYGDPXX	INDFLVRT	EHHAMXXX	FGIFYLNG	FTNMYXXX	MIRWAVLX
AHSDVWPY	FVTYKMDX	GPFWMLXX	FMAFMKWH	FGIFYLNG	FMPYYGHX	EMNLQXXX	EMHVIXXX	IRWHFSEN	EIYGDPXX	FGSDLXXX	FTYFRAWX	MSFMMXXX
AHWVGIXX	FWIQNLPX	GPLAHXXX	FNIGYKXX	FHIVKWAS	FNIGYKXX	EQEYFRMI	EMLTWXXX	IYKLSNWF	EMLTWXXX	FIVFILWR	FVSNAXXX	MWEIRXXX
AIGARSDX	FYAWKFGI	GRLWIHKX	FNLYALXX	FIDLRWMA	FNLYALXX	ERLFFWAX	EMNLQXXX	KAPESXXX	EMNLQXXX	FKPTGPMX	FYAWKFGI	MWQSMXXX
AIHGFEYV	FYTSQIPA	GSHFMIEM	FRIRSGTX	FLRGPXXX	FNVKSHPE	ESKYFMQX	ENIAQXXX	KERLFFWA	ENIAQXXX	FLRGPXXX	FYRDTXXX	NHYHRKXX
AILSQPPX	GAQYMMGQ	GVKFRXXX	FRKWHXXX	FLVRTWKM	FSYMRWPX	ETFDKXXX	EQFTNMYX	KFEMLTWX	EQFTNMYX	FNLYALXX	GHEMNLQX	NIGYKXXX
AIQAVXXX	GHETRWLI	HAKRNMXX	FRMIRWAV	FNAMTWPS	FTPHILWD	EWHNFHMA	ERHVYFAX	KILMFYWH	ERHVYFAX	FNPFLAXX	GHMYNXXX	NKQLRXXX
AITYDKWN	GILKLMPX	HAMFRKYP	FTPHILWD	FNLYALXX	FTYFRAWX	EYFRMIRW	ERLFFWAX	KIMYIRFN	ERLFFWAX	FRFNWXXX	GHVKLFRF	NWRAQHXX
AKEDQFPV	GIYRMHVQ	HFTQRAGI	FTQRAGIL	FNMYGYDL	FVTYKMDX	FDWWGNRS	ESKYFMQX	KYIWYVQT	ESKYFMQX	FRIHGFDE	GHWLMMHF	PAFMHXXX
AKGMGPFH	GKWSYRMX	HLAGKRRD	FTYFRAWX	FRIRSGTX	FWIQNLPX	FEIHGVDX	ESLMSXXX	LAMYSFTP	ESLMSXXX	FRKWHXXX	GILKLMPX	PFKVHXXX
AKHYSRQW	GLQGFWXX	HLFNAMTW	FVKISTTH	FRKWHXXX	GAQYMMGQ	FEMLTWXX	ETVYADSS	LDHFYTSQ	EVNDDVKX	FTKVMQQX	GKWSYRMX	PFWMLXXX
AKNSSADI	GLYFRYEI	HPFKVHXX	FYAWKFGI	FRMIRWAV	GHETRWLI	FGVWKAIL	EVNDDVKX	LEKMVXXX	EYAMWRLD	FTNMYXXX	GMIQYLXX	PYYGHXXX
AKRNMXXX	GMIQYLXX	HRLFTYFR	FYRDTXXX	FSLSKMNP	GIFYLNGD	FHIVKWAS	EYAMWRLD	LFRFNWXX	EYFRMIRW	FVSNAXXX	GMSFMMXX	QRRGMXXX
AKWVGFEP	GMSFMMXX	HRNWRAQH	GAQYMMGQ	FSYMRWPX	GILKLMPX	FIDLRWMA	EYFRMIRW	LFTYFRAW	EYMQDXXX	FYRDTXXX	GMYWHYLM	RAPNQXXX
ALDASHQT	GPFWMLXX	HTFQESML	GHETRWLI	FTPHILWD	GLQGFWXX	FIVFILWR	EYMQDXXX	LIEYLDXX	FAWDQNXX	GDIMEMLY	GMYWTLNX	RTEHHAMX
ALETGTIF	GRLWIHKX	HTNKRISQ	GIFYLNGD	FTQRAGIL	GLYFITHX	FKNNPIDW	EYSWMNLI	LKLMPXXX	FDGYQXXX	GEAVMFMS	GPFWMLXX	RWAVLXXX
ALHTSMDP	GSHFMIEM	HTWMKIFN	GILKLMPX	FTYFRAWX	GLYFRYEI	FLRGPXXX	FAWDQNXX	LLTMNEIF	FEMLTWXX	GHEMNLQX	GPWRFXXX	RWKNIXXX
ALQHTFXX	GVKFRXXX	HVKLFRFN	GIYRMHVQ	FVKISTTH	GMIQYLXX	FLVRTWKM	FDGYQXXX	LMFYWHEF	FGIFYLNG	GHMYNXXX	GRDTMFIX	SHTNDLPL
ALYWGRDT	HAKRNMXX	HWQRVIFF	GKWSYRMX	FVTYKMDX	GMSFMMXX	FMAFMKWH	FEMLTWXX	LNPYMXXX	FGSDLXXX	GHVKLFRF	GRLWIHKX	SQVLHXXX
AMFRKYPI	HAMFRKYP	HYHRKXXX	GLQGFWXX	FWIQNLPX	GPFWMLXX	FMPYYGHX	FGIFYLNG	LQVHMRYI	FIDLRWMA	GIKMWQSM	GRVPDXXX	TAAYHXXX
AMMKIGEV	HEMNLQXX	IDLRWMAY	GLYFRYEI	FYAWKFGI	GPWRFXXX	FNAMTWPS	FGSDLXXX	LRWMAYEE	FIVFILWR	GILKLMPX	GVKFRXXX	TDRGWYLA
AMTDRGWY	HFTQRAGI	IHPTFSYM	GMSFMMXX	FYRDTXXX	GQMIRWHF	FNIGYKXX	FIDLRWMA	LSNWFFEQ	FKPTGPMX	GKKAPXXX	GVNIEXXX	THVLLXXX
AMTWPSGH	HGPLAHXX	IKILMFYW	GMYWHYLM	FYTSQIPA	GSHFMIEM	FNLYALXX	FIVFILWR	LTYDFWIQ	FLPEIWXX	GKWSYRMX	HEMNLQXX	TIVNHXXX
AMWRLDII	HKFEMLTW	IKMWQSMX	GPFHIVKW	GAQYMMGQ	GVKFRXXX	FNVKSHPE	FLPEIWXX	LVRTWKMP	FLRGPXXX	GLTLALWX	HFKFDWRX	TRWQRXXX
AMYSFTPH	HLAGKRRD	IKVFMPYY	GPFWMLXX	GHETRWLI	HAMFRKYP	FRIHGFDE	FLRGPXXX	LYRMIRQE	FMPYYGHX	GMIQYLXX	HFQEDXXX	TWVVKAXX
ANAFQTXX	HLFNAMTW	ILMFYWHE	GPLAHXXX	GHVKLFRF	HATPGIHD	FRIRSGTX	FMAFMKWH	MANFLRGP	FNLYALXX	GMSFMMXX	HFSENXXX	VHYQINQK
ANENYPYQ	HPFKVHXX	IMQGKKAP	GRLWIHKX	GIFYLNGD	HDVLLRPX	FRKWHXXX	FNLYALXX	MFYWHEFX	FNPFLAXX	GMYWHYLM	HGPLAHXX	VKWASXXX
ANFLRGPX	HPTFSYMR	IMYIRFNP	GSRGLYTX	GILKLMPX	HEMNLQXX	FRSRYHGP	FNPFLAXX	MIEMHVIX	FRFNWXXX	GMYWTLNX	HIDHMXXX	VNKQLRXX
ANFTGHGY	HRLFTYFR	INDFLVRT	GVKFRXXX	GIYRMHVQ	HFQFPMHN	FSLSKMNP	FRFNWXXX	MIQYLXXX	FRKWHXXX	GPFWMLXX	HILWDEXX	VRAVEGIK
ANHTWVVK	HRNWRAQH	IPTNIRAS	HAKRNMXX	GKWSYRMX	HFTQRAGI	FSYMRWPX	FRKWHXXX	MKIFNTXX	FTKVMQQX	GPWRFXXX	HKFEMLTW	VRPNGMYW
ANMQILDP	HTFQESML	IRWAVLXX	HAMFRKYP	GLQGFWXX	HLAGKRRD	FTKVMQQX	FTKVMQQX	MMHFQEDX	FTNMYXXX	GRDTMFIX	HMRYINVM	VRRMNXXX
ANYHEQSI	HTNKRISQ	ISMHRNWR	HEGPKXXX	GLYFRYEI	HPFKVHXX	FTNMYXXX	FTNMYXXX	MNEIFRKW	FTYFRAWX	GRLWIHKX	HNAWMXXX	WHYLMXXX
APANDXXX	HVKLFRFN	ISVMRXXX	HEMNLQXX	GMIQYLXX	HRNWRAQH	FTPHILWD	FTYFRAWX	MQVAITYD	FVSNAXXX	GVKFRXXX	HPFKVHXX	WRAQHXXX
APLHYSAX	HWLMMHFQ	IVQHRLFT	HFQEDXXX	GMSFMMXX	HTFQESML	FTQRAGIL	FVSNAXXX	MRIYIEPE	FWIQNLPX	GVNIEXXX	HPTFSYMR	WVVKAXXX
APMVIKKE	HWQRVIFF	IWTHNAGM	HGPLAHXX	GMYWHYLM	HTNKRISQ	FTYFRAWX	FWIQNLPX	MWRLDIIP	FYRDTXXX	HAWFSVII	HQIWDXXX	XFYAWKFG
APQLIEYL	HYHRKXXX	IYKLSNWF	HIVKWASX	GPFWMLXX	HVKLFRFN	FVTYKMDX	FYRDTXXX	MWSLYRMI	GARSDXXX	HEMNLQXX	HRLFTYFR	XXALETGT
APSLIAKW	IDLRWMAY	KFTKVMQQ	HKFEMLTW	GRLWIHKX	IDLRWMAY	FWIQNLPX	GARSDXXX	MYSFTPHI	GDIMEMLY	HFKFDWRX	HRNWRAQH	XXDNQEPW
APTYGRLW	IEMHVIXX	KHYSRQWW	HLAGKRRD	GSHFMIEM	IGGWEXXX	FYTSQIPA	GDIMEMLY	NDFLVRTW	GEAVMFMS	HFQEDXXX	HSHQLXXX	XXHPTKSF
APYHKMET	IFVSNAXX	KIMYIRFN	HPFKVHXX	GSRGLYTX	IKILMFYW	GAQYMMGQ	GEAVMFMS	NKQLRXXX	GFEYVTAS	HFQFPMHN	HTWMKIFN	XXMAIHGF
AQFWGXXX	IHPTFSYM	KWSYRMXX	HPTFSYMR	GVKFRXXX	IKMWQSMX	GHETRWLI	GHEMNLQX	NLAPANDX	GHEMNLQX	HFSENXXX	HTWVVKAX	XXMYFKYI
AQNEAHMK	IKILMFYW	KYPIMAXX	HRLFTYFR	GYHPNXXX	IKVFMPYY	GHVKLFRF	GHMYNXXX	NLYALXXX	GHIDHMXX	HFTQRAGI	HVKLFRFN	XXSKLGQR
AQNKHAXX	IKMWQSMX	LAGKRRDW	HRNWRAQH	HAKRNMXX	IMQGKKAP	GIFYLNGD	GIKMWQSM	PDAFNLYA	GHMYNXXX	HGFEYVTA	HVYFAXXX	XXWKPHDV
AQRWKNIX	IKVFMPYY	LAIQAVXX	HTNKRISQ	HAMFRKYP	INDFLVRT	GIKMWQSM	GILKLMPX	PFWMLXXX	GIKMWQSM	HGPLAHXX	HWLMMHFQ	XXXFDWWG
AQYMMGQX	INDFLVRT	LAMYSFTP	HVKLFRFN	HDVLLRPX	INQKHXXX	GILKLMPX	GKKAPXXX	PHILWDEX	GILKLMPX	HILWDEXX	HWVGIXXX	XXXHEQEY
ARINTTFD	IPTNIRAS	LFTYFRAW	HWLMMHFQ	HEMNLQXX	IPTNIRAS	GKWSYRMX	GKWSYRMX	PLKFTKVM	GKWSYRMX	HKFEMLTW	HYHRKXXX	XXXHNLFR
ARKYWNVH	IRWAVLXX	LHPFKVHX	HWQRVIFF	HFQEDXXX	IRWAVLXX	GLQGFWXX	GLTLALWX	PMGMYASQ	GLTLALWX	HMRYINVM	IEYLDXXX	XXXKVHLP
ARPLGXXX	IRWHFSEN	LIAKWVGF	HYHRKXXX	HFTQRAGI	ISQWMWEI	GLYFITHX	GMIQYLXX	PTFSYMRW	GMIQYLXX	HNAWMXXX	IGHEMXXX	XXXLNMKW
ARQPWNML	ISQWMWEI	LIHPTFSY	IAKWVGFE	HGPLAHXX	IYRMHVQL	GLYFRYEI	GMSFMMXX	PTGPMXXX	GMSFMMXX	HPFKVHXX	IHPTFSYM	XXXMLDKL
ARSAFAEM	ISVMRXXX	LKFTKVMQ	IDLRWMAY	HKFEMLTW	KERLFFWA	GMSFMMXX	GMYWHYLM	PWNMLKDD	GMYWHYLM	HPTFSYMR	IKILMFYW	XXXNEIDG
ARWNDVDG	IWYRKHSH	LKHWFAWD	IEMHVIXX	HLAGKRRD	KHWEEXXX	GPFHIVKW	GMYWTLNX	QESARDXX	GMYWTLNX	HQIWDXXX	IKMWQSMX	XXXPHWQR
ASHQTHVL	KFEMLTWX	LMMHFQED	IFRKWHXX	HPFKVHXX	KHYSRQWW	GPFWMLXX	GPFWMLXX	QHRLFTYF	GPFWMLXX	HRLFTYFR	IKVFMPYY	XXXPKDRW
ASHRMGKN	KFTKVMQQ	LMNNFADP	IHPTFSYM	HPTFSYMR	KLFRFNWX	GPLAHXXX	GPLAHXXX	RAVEGIKM	GPWRFXXX	HRNWRAQH	ILKLMPXX	XXXPMEPH
ASMRIYIE	KHYSRQWW	LNHYHRKX	IKVFMPYY	HRLFTYFR	KQDDLMSE	GQMIRWHF	GPWRFXXX	RGLYFITH	GRDTMFIX	HSHQLXXX	IMEMLYXX	XXXRKWQS
ASQKHWEE	KIMYIRFN	LNIHFKFD	ILWDEXXX	HRNWRAQH	KWTRVLFD	GRLWIHKX	GRDTMFIX	RGPWRFXX	GRLWIHKX	HTQQFPXX	INDFLVRT	XXXTQNGY
ASQTARWN	KYIWYVQT	LNMKWTRV	INDFLVRT	HTNKRISQ	LAIQAVXX	GSRGLYTX	GRLWIHKX	RGWYLAIQ	GVKFRXXX	HTWMKIFN	INQKHXXX	XXXVINYP
ASTSPHMI	LAGKRRDW	LNTSRQAE	IPTNIRAS	HTWMKIFN	LAMYSFTP	GVKFRXXX	GVKFRXXX	RHVYFAXX	GVNIEXXX	HTWVVKAX	IQNLPXXX	YFRAWXXX
ASVPQLWW	LAIQAVXX	LPEIWXXX	IQMDPRYN	HVKLFRFN	LFDGYQXX	HAKRNMXX	GVNIEXXX	RLFTYFRA	GWYLAIQA	HVKLFRFN	IRSGTXXX	YINVMXXX
ATDEPRGH	LAMYSFTP	LRWMAYEE	ISQWMWEI	HYHRKXXX	LFRFNWXX	HAMFRKYP	GWYLAIQA	RSPLEKMV	HAWFSVII	HVYFAXXX	ISVMRXXX	YMRWPXXX
ATGGYHPN	LDHFYTSQ	LSNWFFEQ	ISVMRXXX	IAKWVGFE	LFTYFRAW	HDVLLRPX	HAWFSVII	RVIFFRLN	HDVQVMLE	HWLMMHFQ	IVKWASXX	YPIMAXXX
ATPGIHDV	LFDGYQXX	LSQPPXXX	IYRMHVQL	IDLRWMAY	LHPFKVHX	HEGPKXXX	HDVQVMLE	RWMAYEEP	HEGQYEXX	HWRIMQGK	KAPESXXX	YWHYLMXX
ATVYEFGH	LFFWAXXX	LVATVYEF	KAPESXXX	IEMHVIXX	LKFTKVMQ	HEMNLQXX	HEGQYEXX	SHFMIEMH	HEMNLQXX	HWVGIXXX	KESSIXXX	YWTLNXXX
AVEGIKMW	LFTYFRAW	LVRTWKMP	KEYQFVTY	IFVSNAXX	LMMHFQED	HETRWLIF	HEMNLQXX	SLKYIVVW	HFKFDWRX	HYHRKXXX	KFEMLTWX
AVEPNGWX	LHPFKVHX	LWERTIVN	KFEMLTWX	IHGFEYVT	LMNNFADP	HFQFPMHN	HFKFDWRX	SNWFFEQX	HFQEDXXX	IEYLDXXX	KFGIFYLN
AVMFMSKX	LIAKWVGF	LYRMIRQE	KFTKVMQQ	IHPTFSYM	LNHYHRKX	HFTQRAGI	HFQEDXXX	SQVLHXXX	HFSENXXX	IGHEMXXX	KHWEEXXX
AVQMFHEV	LIHPTFSY	MANFLRGP	KHWEEXXX	IKILMFYW	LNIHFKFD	HKFEMLTW	HFSENXXX	SQWMWEIR	HGPLAHXX	IHGFEYVT	KIFNTXXX
AVRAVEGI	LKFTKVMQ	MFLREKQY	KHYSRQWW	IKMWQSMX	LNMKWTRV	HLAGKRRD	HFTQRAGI	SRGLYFIT	HIDHMXXX	IHPTFSYM	KILMFYWH
AVRPNGMY	LKLMPXXX	MFVKISTT	KIFNTXXX	IKVFMPYY	LNPYMXXX	HLFNAMTW	HGPLAHXX	TFSYMRWP	HILWDEXX	IKILMFYW	KMPGLXXX
AWAPMVIK	LMMHFQED	MGSRGLYT	KILMFYWH	ILWDEXXX	LNTSRQAE	HPFKVHXX	HIDHMXXX	TIVNHXXX	HKFEMLTW	IKMWQSMX	KMWQSMXX
AWDESNGA	LMNNFADP	MIEMHVIX	KLSNWFFE	IMQGKKAP	LQVHMRYI	HRLFTYFR	HILWDEXX	TMANFLRG	HMRYINVM	IKVFMPYY	KQRFHPXX
AWDQNXXX	LNHYHRKX	MIRWAVLX	KMPGLXXX	INDFLVRT	LSNWFFEQ	HRNWRAQH	HKFEMLTW	TMNEIFRK	HNAWMXXX	ILKLMPXX	KVGQAXXX
AWFSVIIP	LNMKWTRV	MKIFNTXX	KQDDLMSE	IPTNIRAS	LSQPPXXX	HSDAYVTE	HMRYINVM	TRVLFDGY	HPEELVXX	ILMFYWHE	KVMQQXXX
AWGEDRNT	LNTSRQAE	MKKTLVMY	KRFMAHWV	IRWAVLXX	LTSNLQAD	HSHQLXXX	HNAWMXXX	TRWLIFVS	HPFKVHXX	IMEMLYXX	KWSYRMXX
AWHANENY	LRWMAYEE	MKWTRVLF	KVFMPYYG	IRWHFSEN	LTYDFWIQ	HTFQESML	HPEELVXX	TYDFWIQN	HPTFSYMR	INDFLVRT	KYFMQXXX
AWKFGIFY	LSNWFFEQ	MQGKKAPX	KWSYRMXX	ISMHRNWR	LVRTWKMP	HTNKRISQ	HPFKVHXX	VFILWRTE	HQIWDXXX	INQKHXXX	KYPIMAXX
AWMTFIVP	LTLALWXX	MSFMMXXX	KWTRVLFD	ISQWMWEI	LYRMIRQE	HTWMKIFN	HPTFSYMR	VKLFRFNW	HRLFTYFR	IPFYRDTX	LAIQAVXX
AWPGDIXX	LTSNLQAD	MSTHLAGK	LAGKRRDW	ISVMRXXX	MAIHGFEY	HVKLFRFN	HQIWDXXX	VNDDVKXX	HRNWRAQH	IQNLPXXX	LAMYSFTP
AWSEGLQG	LTYDFWIQ	MVIKKESS	LAMYSFTP	IVQHRLFT	MANFLRGP	HWQRVIFF	HRLFTYFR	VRPNGMYW	HSHQLXXX	IRSGTXXX	LEKMVXXX
AYEEPWXX	LVATVYEF	MWEIRXXX	LDHFYTSQ	IYKLSNWF	MFVKISTT	IDLRWMAY	HSHQLXXX	WEIRDMKN	HTQQFPXX	IRWAVLXX	LFDGYQXX
AYGDMPSV	LWERTIVN	MWRLDIIP	LEKMVXXX	IYRMHVQL	MHAENIAQ	IEPETFDK	HTWMKIFN	WHAMFRKY	HTWMKIFN	IRWHFSEN	LFFWAXXX
AYKEQTNG	LWIHKXXX	MYYKRFMA	LFDGYQXX	KFEMLTWX	MIQYLXXX	IHPTFSYM	HTWVVKAX	WHTWMKIF	HTWVVKAX	ISVMRXXX	LFRFNWXX
AYNMWSLY	LYRMIRQE	NHTWVVKA	LFFWAXXX	KFTKVMQQ	MKKTLVMY	IKMWQSMX	HVKLFRFN	WKIMYIRF	HVKLFRFN	IVKWASXX	LFTYFRAW
AYVTELPK	MANFLRGP	NHYHRKXX	LFRFNWXX	KHWEEXXX	MKWTRVLF	IKVFMPYY	HVYFAXXX	WLIFVSNA	HVNSTQXX	IYKLSNWF	LGGAAXXX
DAFNLYAL	MFMSKXXX	NKQLRXXX	LFTYFRAW	KHYSRQWW	MLKHWFAW	ILWDEXXX	HWFAWDQN	WLMMHFQE	HVYFAXXX	KAPESXXX	LHPFKVHX
DAGLFNYN	MGSRGLYT	NLYALXXX	LIHPTFSY	KIFNTXXX	MNNFADPG	IMEMLYXX	HWLMMHFQ	WPSMNKVG	HWFAWDQN	KERLFFWA	LHYSAXXX
DAQRWKNI	MHAENIAQ	NQMRGFXX	LIQVPVKH	KIMYIRFN	MNWPQRRG	IMQGKKAP	HWRIMQGK	WRIMQGKK	HWLMMHFQ	KESSIXXX	LIEYLDXX
DARKYWNV	MIRWAVLX	NWPQRRGM	LKHWFAWD	KISTTHWX	MQGKKAPX	IMQTTQMX	HWVGIXXX	WRLDIIPE	HWRIMQGK	KFEMLTWX	LISVMRXX
DASHQTHV	MKWTRVLF	NWYKRAPN	LMMHFQED	KMNPVSQV	MRIYIEPE	INDFLVRT	HYHRKXXX	WTWYGVKF	HWVGIXXX	KFGIFYLN	LKDDMGXX
DAWAPMVI	MLKHWFAW	PFKVHXXX	LMNNFADP	KMPGLXXX	MSEQFTNM	INQKHXXX	IEYLDXXX	XGLYFRYE	HYHRKXXX	KFTKVMQQ	LKGEHXXX
DAYVTELP	MQGKKAPX	PFWMLXXX	LNHYHRKX	KQDDLMSE	MSTHLAGK	IPTNIRAS	IGHEMXXX	XGMYYKRF	IEYLDXXX	KHWEEXXX	LLTMNEIF
DDLMSEQF	MSTHLAGK	PHILWDEX	LNTSRQAE	KRFMAHWV	MTDRGWYL	IQSTYFHD	IHGFEYVT	XLAMYSFT	IGHEMXXX	KIFNTXXX	LMMHFQED
DDRQKEYS	MVIKKESS	PLTSNLQA	LRWMAYEE	KWSYRMXX	MVHYQINQ	IRWAVLXX	IHPTFSYM	XQAVRPNG	IHGFEYVT	KILMFYWH	LNHYHRKX
DEAHNAWM	MWEIRXXX	PQRRGMXX	LSNWFFEQ	KWTRVLFD	MVIKKESS	ISQWMWEI	IKILMFYW	XTVMISMH	IHPTFSYM	KIMYIRFN	LNPYMXXX
DEGWALQH	MWRLDIIP	PSFNMYGY	LTLALWXX	LAGKRRDW	MWEIRXXX	ISVMRXXX	IKMWQSMX	XVMFLREK	IKILMFYW	KLFRFNWX	LQHTFXXX
DELQFXXX	MYYKRFMA	PTFSYMRW	LTSNLQAD	LAIQAVXX	MWRLDIIP	IVANFTGH	IKVFMPYY	XXMYFKYI	IKMWQSMX	KMPGLXXX	LRWMAYEE
DELWVQMI	NEAHMKTD	PTVNKQLR	LTYDFWIQ	LAMYSFTP	NEAHMKTD	IVKWASXX	ILKLMPXX	XXTVMISM	IKVFMPYY	KMWQSMXX	LSNWFFEQ
DEPRGHMY	NEYAMWRL	PVSRGLYF	LVRTWKMP	LFRFNWXX	NEYAMWRL	IWTHNAGM	ILMFYWHE	XXXGRFGV	ILKLMPXX	KQRFHPXX	LTLALWXX
DEQATVGX	NFPHLWER	QFTNMYXX	LWERTIVN	LFTYFRAW	NFMAFMKW	IWYRKHSH	IMEMLYXX	XXXKARSA	IMEMLYXX	KVGQAXXX	LVRTWKMP
DESNGAXX	NHTWVVKA	QHRLFTYF	LWIHKXXX	LHPFKVHX	NFPHLWER	IYKLSNWF	INDFLVRT	XXXMIVQH	INDFLVRT	KVMQQXXX	LYDKSXXX
DFDYTIAV	NHYHRKXX	QIRYRWAE	LYRMIRQE	LIAKWVGF	NHYHRKXX	IYRMHVQL	INQKHXXX	XXXMLDKL	INQKHXXX	KWSYRMXX	LYRMIRQE
DFGVWKAI	NIGYKXXX	QMIKSKED	MANFLRGP	LIHPTFSY	NIRASVPQ	KERLFFWA	IPFYRDTX	XXXNEIDG	IPFYRDTX	KYIWYVQT	MAHWVGIX
DFLVRTWK	NKQLRXXX	QMIRWHFS	MFMSKXXX	LKFTKVMQ	NKPPAFMH	KEYQFVTY	IQNLPXXX	XYHFQFPM	IQNLPXXX	KYPIMAXX	MANFLRGP
DFTEAXXX	NLYALXXX	QRWKNIXX	MGSRGLYT	LKINSYNM	NLYALXXX	KFEMLTWX	IRWHFSEN	XYQLLTMN	IRWHFSEN	LAIQAVXX	MEMLYXXX
DFWIQNLP	NMWADXXX	RIHGFDEA	MHNGRVPD	LMMHFQED	NPTRLHSX	KFTKVMQQ	ISVMRXXX	YDFWIQNL	ISVMRXXX	LAMYSFTP	MFMSKXXX
DFYLGRSV	NQIRYRWA	RISQWMWE	MIRWAVLX	LMNNFADP	NRVGKWSY	KHYSRQWW	IVKWASXX	YFRMIRWA	IVKWASXX	LAPANDXX	MHFQEDXX
DGAQYMMG	NWPQRRGM	RLFTYFRA	MKKTLVMY	LNHYHRKX	NWPQRRGM	KISTTHWX	IYKLSNWF	YGRLWIHK	IYKLSNWF	LEKMVXXX	MIQYLXXX
DGIYRMHV	NWYKRAPN	RMIRWAVL	MKWTRVLF	LNMKWTRV	NWYKRAPN	KLDELQFX	KAPESXXX	YKRFMAHW	KAPESXXX	LFDGYQXX	MIRQEXXX
DGNHLXXX	NYNQMRGF	RVIFFRLN	MQGKKAPX	LNTSRQAE	NYNQMRGF	KLFRFNWX	KERLFFWA	YPMFVKIS	KERLFFWA	LFFWAXXX	MIRWAVLX
DGWTYWPE	PFKVHXXX	RWAVLXXX	MSEQFTNM	LRWMAYEE	PHILWDEX	KMNPVSQV	KESSIXXX	YQLLTMNE	KESSIXXX	LFRFNWXX	MMHFQEDX
DGYAQNKH	PHILWDEX	SLSKMNPV	MSTHLAGK	LSNWFFEQ	PLEKMVXX	KMPGLXXX	KFEMLTWX	YSWMNLIQ	KFEMLTWX	LGQDYXXX	MNEIFRKW
DGYWDHKF	PLEKMVXX	SLYRMIRQ	MWEIRXXX	LTLALWXX	PPAFMHXX	KQDDLMSE	KFGIFYLN	YYKRFMAH	KFGIFYLN	LHPFKVHX	MPYYGHXX
DHESKYFM	PLKFTKVM	SMHRNWRA	MYWHYLMX	LTSNLQAD	PRSAGXXX	KVMQQXXX	KHWEEXXX		KFTKVMQQ	LHYSAXXX	MSFMMXXX
DHFYTSQI	PLTSNLQA	SPLEKMVX	NAKHYSRQ	LTYDFWIQ	PSFNMYGY	KWSYRMXX	KHWFAWDQ		KHWEEXXX	LIEYLDXX	MWEIRXXX
DHIGPTAA	PQRRGMXX	SQVLHXXX	NEAHMKTD	LVATVYEF	PSLIAKWV	KWTRVLFD	KIFNTXXX		KHWFAWDQ	LISVMRXX	MWQSMXXX
DHKFEMLT	PSFNMYGY	SVPQLWWX	NEYAMWRL	LWIHKXXX	PTAAYHXX	LAGKRRDW	KILMFYWH		KKESSIXX	LKDDMGXX	MYWHYLMX
DHNQIRYR	PTFSYMRW	SYEKQRFH	NFLRGPXX	LYGVNIEX	PTFSYMRW	LAIQAVXX	KLFRFNWX		KLFRFNWX	LKGEHXXX	NAFQTXXX
DHRSHVGM	PTVNKQLR	TDRGWYLA	NFMAFMKW	LYRMIRQE	PTKSFGDI	LAMYSFTP	KLSNWFFE		KLSNWFFE	LLTMNEIF	NEWNLXXX
DIIPEXXX	PVEYMQDX	TFSYMRWP	NFPHLWER	MANFLRGP	PTVNKQLR	LDHFYTSQ	KMPGLXXX		KMPGLXXX	LNHYHRKX	NFKREXXX
DIMEMLYX	PVMEFATG	TKVMQQXX	NHTWVVKA	MFMSKXXX	PVEYMQDX	LFRFNWXX	KMWQSMXX		KMWQSMXX	LNPYMXXX	NHTWVVKA
DINMSVSL	PVSRGLYF	TMANFLRG	NHYHRKXX	MGSRGLYT	PVKHEGPK	LFTYFRAW	KQRFHPXX		KQRFHPXX	LNTSRQAE	NHYHRKXX
DIPKQXXX	PYYGHXXX	TNIRASVP	NIGYKXXX	MHAENIAQ	PVMEFATG	LHPFKVHX	KQRYFDWL		KQRYFDWL	LPEIWXXX	NIGYKXXX
DIQFATAN	QFTNMYXX	TNKRISQW	NKQLRXXX	MKWTRVLF	PVSQVLHX	LIAKWVGF	KSKEDQXX		KSKEDQXX	LQGFWXXX	NKQLRXXX
DITSQVWP	QHRLFTYF	TRVLFDGY	NLYALXXX	MQGKKAPX	PVSRGLYF	LIQVPVKH	KVGQAXXX		KTDWWAYX	LQHTFXXX	NLYALXXX
DIVANFTG	QIRYRWAE	TRWQRXXX	NMWSLYRM	MSFMMXXX	PWKDMRQQ	LKFTKVMQ	KVMQQXXX		KVGQAXXX	LQTAKXXX	NMWADXXX
DIWYRKHS	QKPRIGHE	TWMKIFNT	NPFLAXXX	MSTHLAGK	PWNMLKDD	LKHWFAWD	KWSYRMXX		KVMQQXXX	LRWMAYEE	NWFFEQXX
DKHEIYGD	QMIKSKED	TYDFWIQN	NPTRLHSX	MVIKKESS	PWTWYGVK	LMMHFQED	KYIWYVQT		KWSYRMXX	LSEDWAFK	NWPQRRGM
DKLMNWPQ	QMIRWHFS	VHMRYINV	NQIRYRWA	MWEIRXXX	PYQDAXXX	LMNNFADP	KYPIMAXX		KYIWYVQT	LSNWFFEQ	NWRAQHXX
DKQFTKGP	QVRRMNXX	VIFFRLNT	NQMRGFXX	MWRLDIIP	QFTNMYXX	LNHYHRKX	LAIQAVXX		KYPIMAXX	LTLALWXX	PAFMHXXX
DLHTVTAE	REANYHEQ	VKISTTHW	NTSRQAEX	MWSLYRMI	QHRLFTYF	LNIHFKFD	LAMYSFTP		LAIQAVXX	LVRTWKMP	PFKVHXXX
DLMSEQFT	RHVYFAXX	VKLFRFNW	NTTFDXXX	MYIRFNPF	QIIWFDYT	LNMKWTRV	LAPANDXX		LAMYSFTP	LYDKSXXX	PFWMLXXX
DLNPYMXX	RIHGFDEA	VLTKAAPV	NWPQRRGM	MYWHYLMX	QMIKSKED	LNTSRQAE	LDELQFXX		LAPANDXX	LYRMIRQE	PFYRDTXX
DLPLISVM	RISQWMWE	VNKQLRXX	NYNQMRGF	MYYKRFMA	QPGMRHSA	LQVHMRYI	LDHFYTSQ		LDELQFXX	MAHWVGIX	PHILWDEX
DLQTAKXX	RLFFWAXX	VPPRSAGX	PFKVHXXX	NAKHYSRQ	QRRGMXXX	LRWMAYEE	LEKMVXXX		LEKMVXXX	MANFLRGP	PIKILMFY
DLRWMAYE	RLFTYFRA	VPQLWWXX	PFWMLXXX	NEAHMKTD	QSIGGWEX	LSNWFFEQ	LFDGYQXX		LFDGYQXX	MEMLYXXX	PLEKMVXX
DLSPTPFN	RMIRWAVL	VQHRLFTY	PKLTYDFW	NEYAMWRL	QVHMRYIN	LTLALWXX	LFFWAXXX		LFFWAXXX	MFHEVXXX	PLHYSAXX
DLVDHIGP	RRVYLTSP	VRPNGMYW	PLEKMVXX	NFPHLWER	QVRRMNXX	LTSNLQAD	LFNAMTWP		LFRFNWXX	MGKNFXXX	PLKFTKVM
DLYDKSXX	RVIFFRLN	VRPTEXXX	PLKFTKVM	NGEAVMFM	RDLHTVTA	LTYDFWIQ	LFRFNWXX		LFTYFRAW	MHFQEDXX	PPAFMHXX
DLYPAWSE	RWAVLXXX	VRTWKMPG	PNRDEGWA	NHYHRKXX	REANYHEQ	LVATVYEF	LFTYFRAW		LGGAAXXX	MIQYLXXX	PQLWWXXX
DMEWQXXX	SKYFMQXX	VSLQIXXX	PQRRGMXX	NIGYKXXX	RGLYFITH	LVRTWKMP	LGGAAXXX		LGQDYXXX	MIRQEXXX	PTAAYHXX
DMFPGQHR	SLIAKWVG	WAFRIRSG	PSFNMYGY	NKQLRXXX	RHVYFAXX	LYRMIRQE	LGQDYXXX		LHPFKVHX	MIRWAVLX	PTFSYMRW
DMKNLAPA	SLSKMNPV	WHAMFRKY	PTAAYHXX	NLGDGXXX	RISQWMWE	MAIHGFEY	LHPFKVHX		LHYSAXXX	MKKTLVMY	PTGPMXXX
DMPSVDMX	SLYRMIRQ	WHTWMKIF	PTFSYMRW	NLYALXXX	RLFFWAXX	MANFLRGP	LHYSAXXX		LIEYLDXX	MMHFQEDX	PTRLHSXX
DMQKQRYF	SMHRNWRA	WLIFVSNA	PTKSFGDI	NMRPFKHD	RLVHRETQ	MFVKISTT	LIEYLDXX		LIFVSNAX	MNEIFRKW	PTRWQRXX
DMRQQYLN	SPLEKMVX	WLMMHFQE	PTVNKQLR	NPFLAXXX	RMGKNFXX	MHAENIAQ	LIFVSNAX		LIQVPVKH	MPYYGHXX	PTVNKQLR
DNFKREXX	SQVLHXXX	WPQRRGMX	PVEYMQDX	NPTRLHSX	RNMEFKHD	MIRWAVLX	LISVMRXX		LISVMRXX	MSFMMXXX	PVSQVLHX
DNQEPWTW	SVPQLWWX	WRAQHXXX	PVSRGLYF	NQIRYRWA	RQQYLNTG	MKKTLVMY	LKDDMGXX		LKDDMGXX	MVIEGXXX	PYYGHXXX
DNRVGKWS	SWMNLIQX	WYVQTADD	PWKDMRQQ	NQMRGFXX	RVIFFRLN	MKWTRVLF	LKGEHXXX		LKGEHXXX	MWEIRXXX	QADQWXXX
DNSKFQPX	TFSYMRWP	XAHLFNAM	PWNMLKDD	NTSRQAEX	SANAFQTX	MLKHWFAW	LKHWFAWD		LKHWFAWD	MWQSMXXX	QFTNMYXX
DNTIVYGF	TGHWLMMH	XGASTSPH	QFATANXX	NTTFDXXX	SKINGXXX	MNNFADPG	LKLMPXXX		LLTMNEIF	MWRLDIIP	QHRLFTYF
DNTKPKVM	TKVMQQXX	XHTNKRIS	QFTNMYXX	NWPQRRGM	SKYFMQXX	MQGKKAPX	LLTMNEIF		LNHYHRKX	NAFQTXXX	QKHWEEXX
DNVEWIPF	TMANFLRG	XKARSAFA	QHRLFTYF	NWYKRAPN	SLIAKWVG	MRIYIEPE	LNPYMXXX		LNPYMXXX	NAGMSFMM	QMRGFXXX
DNYEPSXX	TNIRASVP	XKWLIHPT	QIYKLSNW	NYNQMRGF	SLSKMNPV	MRPFKHDV	LPEIWXXX		LPEIWXXX	NAPDNXXX	QRRGMXXX
DNYEVWVP	TNKRISQW	XMLDKLMN	QKPRIGHE	NYPLKFTK	SLYRMIRQ	MSEQFTNM	LPKTNXXX		LQGFWXXX	NEWNLXXX	QRYFDWLX
DPDNFKRE	TREWLHPF	XMYFKYIW	QMIKSKED	PAFMHXXX	SMHRNWRA	MSTHLAGK	LQHTFXXX		LQHTFXXX	NFKREXXX	QTTQMXXX
DPGMIQYL	TRVLFDGY	XPKDRWHT	QMIRWHFS	PFKVHXXX	SPLEKMVX	MVIKKESS	LQVHMRYI		LQVHMRYI	NHTWVVKA	QVMLEXXX
DPGSFKNN	TRWQRXXX	XQMKKTLV	QMKKTLVM	PFWMLXXX	SQVLHXXX	MWEIRXXX	LRWMAYEE		LRWMAYEE	NHYHRKXX	QWMWEIRX
DPKAGRXX	TSIKVFMP	XRTQKEYQ	QVKHMEXX	PHILWDEX	SVPQLWWX	MWRLDIIP	LSEDWAFK		LSEDWAFK	NIGYKXXX	QWWEMFGX
DPNLDHXX	TWYGVKFR	XXESIEYK	QVRRMNXX	PLEKMVXX	SWMNLIQX	MWSLYRMI	LSNWFFEQ		LSNWFFEQ	NKQLRXXX	RAPNQXXX
DPRYNHTQ	TYGRLWIH	XXFPNMWS	QWYAFRST	PLKFTKVM	SYQWQNSD	MYSFTPHI	LTLALWXX		LTLALWXX	NLYALXXX	RDTMFIXX
DPVSLXXX	VIFFRLNT	XXGPKLTY	QYPMFVKI	PLTSNLQA	TAESLMSX	NAKHYSRQ	LVRTWKMP		LTYDFWIQ	NWFFEQXX	RFNPFLAX
DQELSGNT	VKISTTHW	XXGQYPMF	REANYHEQ	PQRRGMXX	TAPQLIEY	NEAHMKTD	LYRMIRQE		LVRTWKMP	NWPQRRGM	RGPWRFXX
DQFPVRPT	VKLFRFNW	XXKARSAF	RHVYFAXX	PSFNMYGY	TDRGWYLA	NEYAMWRL	MAHWVGIX		LYDKSXXX	NWRAQHXX	RHVYFAXX
DQIYKLSN	VLGWLNTS	XXKWLIHP	RIHGFDEA	PSMNKVGQ	TFSYMRWP	NFKREXXX	MANFLRGP		LYRMIRQE	PAFMHXXX	RIRSGTXX
DQNKVGEA	VLTKAAPV	XXMLDKLM	RISQWMWE	PTAAYHXX	TGHWLMMH	NFLRGPXX	MEMLYXXX		MAHWVGIX	PFKVHXXX	RKYPIMAX
DQPVSRGL	VNKQLRXX	XXMYFKYI	RLFFWAXX	PTFSYMRW	TKVMQQXX	NFMAFMKW	MGKNFXXX		MANFLRGP	PFYRDTXX	RLFFWAXX
DQRYYVMN	VPPRSAGX	XXPVIWTH	RMIRWAVL	PTNIRASV	TMANFLRG	NFPHLWER	MIQYLXXX		MEMLYXXX	PHILWDEX	RLFTYFRA
DQVNLTEH	VPQLWWXX	XXVFIDLR	RQQYLNTG	PTVNKQLR	TNDLPLIS	NGEAVMFM	MIRQEXXX		MHFQEDXX	PIKILMFY	RLNTPXXX
DQVRRMNX	VQHRLFTY	XXWTIMGP	RRVYLTSP	PVEYMQDX	TNKRISQW	NHQLAWGE	MIRWAVLX		MIQYLXXX	PLEKMVXX	RLWIHKXX
DRGPWRFX	VRPNGMYW	XXXELFDN	RTWKMPGL	PVMEFATG	TPHILWDE	NHTWVVKA	MMHFQEDX		MIRQEXXX	PLHYSAXX	RSPLEKMV
DRGWYLAI	VRTWKMPG	XXXFDWWG	RVIFFRLN	PVSQVLHX	TREWLHPF	NHYHRKXX	MNEIFRKW		MIRWAVLX	PLKFTKVM	RTIVNHXX
DRMGNXXX	VSARINTT	XXXFGSMG	RWAVLXXX	PVSRGLYF	TWYGVKFR	NIGYKXXX	MPYYGHXX		MMHFQEDX	PPAFMHXX	RVIFFRLN
DRNTFYXX	VSRGLYFI	XXXFLKAH	SKEDQXXX	PWKDMRQQ	TYDFWIQN	NIHFKFDW	MQVAITYD		MNEIFRKW	PQLWWXXX	RWHFSENX
DRNTKNLG	VWKAILSQ	XXXFRIHG	SKYFMQXX	PWNMLKDD	TYDKWNXX	NIRASVPQ	MRIYIEPE		MPYYGHXX	PTAAYHXX	RWKNIXXX
DRQKEYSW	VYDWAFRI	XXXFSLSK	SLSKMNPV	PYYGHXXX	TYFRAWXX	NKQLRXXX	MRYINVMX		MQVAITYD	PTFSYMRW	RYINVMXX
DRWHTWMK	WAFRIRSG	XXXGQYPM	SLYRMIRQ	QFATANXX	VHMRYINV	NLYALXXX	MSFMMXXX		MRYINVMX	PTGPMXXX	RYYVMNEX
DSHAKRNM	WDAGLFNY	XXXLAMYS	SMHRNWRA	QFTNMYXX	VIFFRLNT	NMEFKHDW	MVIEGXXX		MSFMMXXX	PTRLHSXX	SKYFMQXX
DSIRHQGP	WHAMFRKY	XXXLLQAT	SPLEKMVX	QHRLFTYF	VKLFRFNW	NMRPFKHD	MWQSMXXX		MVIEGXXX	PTRWQRXX	SLYRMIRQ
DSQESARD	WHTWMKIF	XXXLMNNF	SQVLHXXX	QIRYRWAE	VLLRPXXX	NQIRYRWA	MWRLDIIP		MWQSMXXX	PTVNKQLR	SNWFFEQX
DSSEWXXX	WHYLMXXX	XXXLNMKW	SRGLYFIT	QIYKLSNW	VLTKAAPV	NRVGKWSY	MYSFTPHI		MWRLDIIP	PVSQVLHX	SPLEKMVX
DSWKAETI	WKFGIFYL	XXXLQGIS	SRGLYTXX	QKPRIGHE	VNKQLRXX	NTTFDXXX	MYWHYLMX		MWSLYRMI	PYYGHXXX	SQVLHXXX
DTAQFWGX	WKIMYIRF	XXXLRKDW	SWMNLIQX	QMIKSKED	VPPRSAGX	NWPQRRGM	NAFQTXXX		MYSFTPHI	QADQWXXX	SQWMWEIR
DTFWNSLK	WLIFVSNA	XXXLTHGR	SYEKQRFH	QMIRWHFS	VQHRLFTY	NWYKRAPN	NAGMSFMM		MYWHYLMX	QESARDXX	SRQAEXXX
DTKMHAEN	WPQRRGMX	XXXLWQPV	TAAYHXXX	QMKKTLVM	VRPNGMYW	NYNQMRGF	NAPDNXXX		NAFQTXXX	QFATANXX	SVPQWHEX
DTMFIXXX	WRAQHXXX	XXXMAIHG	TAESLMSX	QPGMRHSA	VRTWKMPG	PAFMHXXX	NDDVKXXX		NAGMSFMM	QFTNMYXX	TAAYHXXX
DTQDPNLD	XAHLFNAM	XXXMDQIY	TFSYMRWP	QVRRMNXX	VSARINTT	PDFYLGRS	NDFTEAXX		NAPDNXXX	QGPFWMLX	TDWWAYXX
DTQKWXXX	XAPSLIAK	XXXMLDKL	TGHWLMMH	QWYAFRST	VSQVLHXX	PFKVHXXX	NEIFRKWH		NDDVKXXX	QHRLFTYF	TFSYMRWP
DVDGGXXX	XAYNMWSL	XXXMMVDQ	TMANFLRG	REANYHEQ	VSRGLYFI	PFYRDTXX	NEWNLXXX		NDFTEAXX	QKHWEEXX	THVLLXXX
DVLLRPXX	XEAWMTFI	XXXMQSSW	TNIRASVP	RHVYFAXX	WAFRIRSG	PGMRHSAV	NFKREXXX		NEIFRKWH	QLGGAAXX	TIVNHXXX
DVMGSRGL	XGLYFRYE	XXXMSYQW	TNKRISQW	RIHGFDEA	WHAMFRKY	PHILWDEX	NHTWVVKA		NEWNLXXX	QLIEYLDX	TKVMQQXX
DVNIFEIH	XHNLFRLQ	XXXMWKSG	TPFNIGYK	RIMQGKKA	WHTWMKIF	PHWQRVIF	NIGYKXXX		NFKREXXX	QMRGFXXX	TMANFLRG
DVQVMLEX	XHTNKRIS	XXXMYFKY	TPHILWDE	RISQWMWE	WHYLMXXX	PKVMYWHF	NKQLRXXX		NFLRGPXX	QRRGMXXX	TRWQRXXX
DVSQVKHM	XHYGFVTK	XXXNVDWT	TREWLHPF	RLFFWAXX	WKIMYIRF	PLEKMVXX	NLYALXXX		NHTWVVKA	QRWKNIXX	TSRQAEXX
DVWIAXXX	XINDFLVR	XXXSLNQA	TRLHSXXX	RLFTYFRA	WLHPFKVH	PLKFTKVM	NMWADXXX		NHYHRKXX	QRYFDWLX	TVNKQLRX
DVWPYQDA	XKARSAFA	XXXTQNGY	TRVLFDGY	RLVHRETQ	WLNHYHRK	PPWVDSHA	NSEDILTX		NIGYKXXX	QRYYVMNE	TWKMPGLX
DWAFKPTG	XLAMYSFT	XXXVFIDL	TRWQRXXX	RMIRWAVL	WPVEYMQD	PQRRGMXX	NTIKVXXX		NKQLRXXX	QTHVLLXX	TWVVKAXX
DWAFRIRS	XMYFKYIW	XXXVINYP	TWYGVKFR	RNMEFKHD	XADIVANF	PSFNMYGY	NTSRQAEX		NKVGQAXX	QTTQMXXX	TYDFWIQN
DWDFNRXX	XQMKKTLV	XXXVLRFI	TYGRLWIH	RRVYLTSP	XAHLFNAM	PSLIAKWV	NWFFEQXX		NLYALXXX	QVKHMEXX	TYKMDXXX
DWFNAGRG	XRTQKEYQ	XXXVYHKW	VHMRYINV	RVIFFRLN	XALETGTI	PTAAYHXX	NWPQRRGM		NMLKDDMG	QVMLEXXX	VARPLGXX
DWGDIQFA	XWMDLSPT	XXXWILAG	VIFFRLNT	RWAVLXXX	XAPSLIAK	PTFSYMRW	NWRAQHXX		NMWADXXX	QVRRMNXX	VGFEPHXX
DWPQKPRI	XXAHLFNA	XXXWLAKE	VKLFRFNW	SKYFMQXX	XAVRAVEG	PTKSFGDI	PAFMHXXX		NTIKVXXX	QWMWEIRX	VKHMEXXX
DWTAPQLI	XXANMQIL	XXXWMDLS	VLGWLNTS	SLIAKWVG	XAYNMWSL	PTVNKQLR	PDAFNLYA		NWFFEQXX	QWWEMFGX	VKLFRFNW
DWWAYXXX	XXDELWVQ	XXXWTIMG	VNKQLRXX	SLSKMNPV	XDAWAPMV	PVEYMQDX	PEELVXXX		NWPQRRGM	QYMMGQXX	VMFMSKXX
DWWGNRSP	XXEAWMTF	XXXYQLLT	VPPRSAGX	SLYRMIRQ	XDELWVQM	PVSQVLHX	PFKVHXXX		NWRAQHXX	RAPNQXXX	VMYWHFXX
DWYGTPLX	XXFPNMWS	XYTRLNGE	VPQLWWXX	SMHRNWRA	XDMFPGQH	PVSRGLYF	PFYRDTXX		PAFMHXXX	RDTMFIXX	VNKQLRXX
DYIEHKDQ	XXHNLFRL	YEEPWXXX	VQHRLFTY	SPLEKMVX	XDNQEPWT	PWKDMRQQ	PHILWDEX		PDAFNLYA	RFNPFLAX	VNSTQXXX
DYQKERLF	XXHRRVYL	YEKQRFHP	VRAVEGIK	SQVLHXXX	XEAWMTFI	PWNMLKDD	PIKILMFY		PEAVNXXX	RGHEMNLQ	VPQLWWXX
DYTIAVQM	XXKWLIHP	YFRMIRWA	VRPNGMYW	SVPQLWWX	XENFPHLW	PWTWYGVK	PLEKMVXX		PEELVXXX	RGLYFITH	VRRMNXXX
DYTLKGEH	XXMYFKYI	YGPTVNKQ	VRTWKMPG	SWMNLIQX	XEVDNTKP	PYQSKLXX	PLHYSAXX		PETFDKXX	RGPWRFXX	VSQVLHXX
EAAWYXXX	XXNNFVKA	YGRLWIHK	VSARINTT	TAAYHXXX	XGDQPVSR	PYYGHXXX	PLKFTKVM		PFKVHXXX	RHVYFAXX	VTYKMDXX
EAHMKTDW	XXPDFYLG	YGVKFRXX	VSQVLHXX	TAESLMSX	XGLYFRYE	QFTNMYXX	PPAFMHXX		PFYRDTXX	RIRSGTXX	WDFNRXXX
EAHNAWMX	XXPNITRE	YKLSNWFF	VSRGLYFI	TFSYMRWP	XGQYPMFV	QFVTYKMD	PPRSAGXX		PHILWDEX	RLFFWAXX	WFAWDQNX
EANYHEQS	XXQGHETR	YKRFMAHW	VWKAILSQ	TGHWLMMH	XHAWFSVI	QHRLFTYF	PQLIEYLD		PLEKMVXX	RLFTYFRA	WFFEQXXX
EAPLHYSA	XXXAQNEA	YLGRSVPQ	VYADSSEW	THVLLXXX	XHRRVYLT	QIIWFDYT	PQLWWXXX		PLHYSAXX	RLNTPXXX	WHAMFRKY
EAVMFMSK	XXXEAWMT	YNMWSLYR	WAFRIRSG	TKVMQQXX	XHTNKRIS	QIRYRWAE	PRSAGXXX		PLKFTKVM	RLWIHKXX	WHFSENXX
EAWMTFIV	XXXELFDN	YPMFVKIS	WDAGLFNY	TMANFLRG	XINDFLVR	QIYKLSNW	PTFSYMRW		PPAFMHXX	RNTFYXXX	WIQNLPXX
EDILTXXX	XXXFNEYA	YWHYLMXX	WFAWDQNX	TNIRASVP	XKARSAFA	QKGALHTS	PTGPMXXX		PPRSAGXX	RQWWEMFG	WKIMYIRF
EDNYEVWV	XXXFRIHG		WGSHFMIE	TNKRISQW	XLAMYSFT	QKQRYFDW	PTVNKQLR		PQLWWXXX	RSPLEKMV	WLIFVSNA
EDQFPVRP	XXXFSLSK		WHAMFRKY	TPHILWDE	XLDGYWDH	QMIKSKED	PVSQVLHX		PRSAGXXX	RVIFFRLN	WLMMHFQE
EDRNTFYX	XXXLAMYS		WHTWMKIF	TREWLHPF	XLLQATDE	QPVSARIN	PYQDAXXX		PTAAYHXX	RWHFSENX	WMKIFNTX
EDTAQFWG	XXXLLQAT		WHYLMXXX	TRLHSXXX	XLNMKWTR	QPVSRGLY	PYYGHXXX		PTFSYMRW	RWKNIXXX	WMNLIQXX
EDWAFKPT	XXXLMNNF		WKFGIFYL	TRWQRXXX	XMMVDQEL	QPWNMLKD	QADQWXXX		PTGPMXXX	RYFDWLXX	WMWEIRXX
EEPMLKHW	XXXLWQPV		WKIMYIRF	TSIKVFMP	XMYFKYIW	QRWKNIXX	QAGRNXXX		PTRWQRXX	RYINVMXX	WPGDIXXX
EEVASHRM	XXXMMVDQ		WLHPFKVH	TWMKIFNT	XNTLIQVP	QRYYVMNE	QFATANXX		PTVNKQLR	RYYVMNEX	WRAQHXXX
EFATGGYH	XXXMQSSW		WLIFVSNA	TWYGVKFR	XPDFYLGR	QSTYFHDL	QFTNMYXX		PVSQVLHX	SDAELXXX	WSYRMXXX
EFGHIDHM	XXXSLNQA		WLNHYHRK	TYGRLWIH	XPKDRWHT	QVHMRYIN	QHRLFTYF		PYQDAXXX	SKYFMQXX	WVVKAXXX
EFHWRIMQ	XXXVINYP		WPQRRGMX	VGKWSYRM	XRGSPMDG	QVRRMNXX	QKHWEEXX		PYYGHXXX	SLKYIVVW	XGLYFRYE
EFKHDWYG	XXXVYHKW		WRAQHXXX	VHMRYINV	XRTQKEYQ	QWYAFRST	QLIEYLDX		QADQWXXX	SLYRMIRQ	XLAMYSFT
EGADIWYR	XXXWTIMG		WWYHYGPT	VIFFRLNT	XSAMMKIG	REANYHEQ	QMRGFXXX		QAGRNXXX	SNWFFEQX	XTVMISMH
EGDNNXXX	XXXYWMST		XAHLFNAM	VKISTTHW	XVLRFIEN	RHVYFAXX	QRRGMXXX		QFATANXX	SPLEKMVX	XVMFLREK
EGHQSNKP	XXXYWMST		XAMTDRGW	VKLFRFNW	XWMDLSPT	RISQWMWE	QRWKNIXX		QFPMHNGR	SQVLHXXX	XXDNQEPW
EGIKMWQS	XXYHFQFP		XAPSLIAK	VNKQLRXX	XXADIVAN	RLFFWAXX	QRYFDWLX		QFTNMYXX	SQWMWEIR	XXDWFNAG
EGLQGFWX	YEKQRFHP		XAYNMWSL	VNWYKRAP	XXAETSIK	RLVHRETQ	QRYYVMNE		QHRLFTYF	SRGLYFIT	XXNEIDGW
EGQYEXXX	YFHDLNPY		XEAWMTFI	VPPRSAGX	XXAHLFNA	RMIRWAVL	QTHVLLXX		QKHWEEXX	SRGLYTXX	XXQAVRPN
EGVKNQDR	YFRMIRWA		XEVDNTKP	VPQLWWXX	XXALETGT	RNMEFKHD	QTTQMXXX		QLIEYLDX	SRQAEXXX	XXXAETSI
EGWALQHT	YFRYEIPQ		XFPNMWSY	VQHRLFTY	XXANMQIL	RQQYLNTG	QVKHMEXX		QMRGFXXX	SVPQLWWX	XXXHMIAL
EHHAMXXX	YGVKFRXX		XFYAWKFG	VRAVEGIK	XXAWHANE	RRVYLTSP	QVMLEXXX		QRRGMXXX	SVPQWHEX	XXXKARSA
EHKDQVRR	YKLSNWFF		XGDQPVSR	VRTWKMPG	XXDELWVQ	RVIFFRLN	QVRRMNXX		QRWKNIXX	TAAYHXXX	XXXKVHLP
EHPEMVHY	YKRFMAHW		XGLYFRYE	VSARINTT	XXDMFPGQ	SANAFQTX	QWMWEIRX		QRYFDWLX	TDWWAYXX	XXXMLDKL
EHRSDSEK	YLGRSVPQ		XHNLFRLQ	VSQVLHXX	XXDWFNAG	SFNMYGYD	QWWEMFGX		QRYYVMNE	TFSYMRWP	XXXNEIDG
EHYNAPDN	YNMWSLYR		XHRRVYLT	VSRGLYFI	XXELFDNR	SKVNFQQH	QYMMGQXX		QTADDXXX	THVLLXXX	XXXPMEPH
EIDGWTYW	YPIMAXXX		XHYGFVTK	VWKAILSQ	XXEYPRPQ	SKYFMQXX	QYPMFVKI		QTHVLLXX	TIVNHXXX	XXXQHSHD
EIFRKWHX	YPMFVKIS		XINDFLVR	VYADSSEW	XXFSLSKM	SLIAKWVG	RAPNQXXX		QTTQMXXX	TKVMQQXX	XXXWILAG
EIGLTLAL	YQLLTMNE		XKARSAFA	WAFRIRSG	XXGQYPMF	SLSKMNPV	RDTMFIXX		QVKHMEXX	TLKGEHXX	YFDWLXXX
EIHGVDXX	YVMNEXXX		XKQDDLMS	WDAGLFNY	XXHEQEYF	SLYRMIRQ	RGHEMNLQ		QVMLEXXX	TMANFLRG	YFITHXXX
EIMQTTQM	YWHYLMXX		XKVHLPAE	WFAWDQNX	XXHRRVYL	SMHRNWRA	RGLYFITH		QVRRMNXX	TMNEIFRK	YFRAWXXX
EIPQADQW	YYKRFMAH		XLAMYSFT	WHAMFRKY	XXIEPPWV	SPLEKMVX	RGPWRFXX		QWMWEIRX	TQQFPXXX	YFRMIRWA
EIRDMKNL			XLDGYWDH	WHYLMXXX	XXINDFLV	SQVLHXXX	RGWYLAIQ		QWWEMFGX	TQRWIXXX	YGRLWIHK
EIWEPIDR			XNWKIMYI	WIPFYRDT	XXIPTNIR	SRGLYTXX	RHVYFAXX		QYMMGQXX	TRWLIFVS	YGVKFRXX
EIYGDPXX			XPKDRWHT	WKIMYIRF	XXKWLIHP	SVPQLWWX	RIRSGTXX		RAPNQXXX	TRWQRXXX	YINVMXXX
EKQRFHPX			XRTQKEYQ	WLHPFKVH	XXLLQATD	SWMNLIQX	RISDAELX		RDTMFIXX	TSRQAEXX	YIRFNPFL
EKQYDPVS			XSAMMKIG	WLIFVSNA	XXLVATVY	SYMRWPXX	RLFFWAXX		RGHEMNLQ	TVNKQLRX	YLAIQAVX
EKTQRWIX			XTVMISMH	WLMMHFQE	XXMYFKYI	TAAYHXXX	RLFTYFRA		RGLYFITH	TWKMPGLX	YLNGDXXX
ELDTQKWX			XVLRFIEN	WLNHYHRK	XXNNFVKA	TAESLMSX	RLNTPXXX		RGPWRFXX	TWVVKAXX	YMRWPXXX
ELFDNRVG			XVMFLREK	WPQRRGMX	XXNTLIQV	TAPQLIEY	RNTFYXXX		RHVYFAXX	TYDFWIQN	YPMFVKIS
ELGRSANA			XWMDLSPT	WRAQHXXX	XXPWKDMR	TERHVYFA	RQWWEMFG		RIRSGTXX	TYKMDXXX	YQSKLXXX
ELPKTNXX			XXAHLFNA	WSYRMXXX	XXQPGMRH	TFSYMRWP	RSPLEKMV		RLFFWAXX	VARPLGXX	YRMIRQEX
ELPSRNGW			XXANMQIL	WYLAIQAV	XXRDLVDH	TGHWLMMH	RTIVNHXX		RLFTYFRA	VEYMQDXX	YSWMNLIQ
ELSGNTIK			XXASMRIY	XAHLFNAM	XXSMQFNV	TMANFLRG	RVIFFRLN		RLNTPXXX	VFILWRTE	YVMNEXXX
ELWVQMIK			XXDELWVQ	XAMTDRGW	XXTEIWEP	TNIRASVP	RVLFDGYQ		RNTFYXXX	VGFEPHXX	YWHYLMXX
EMHEPLYG			XXDWFNAG	XAPSLIAK	XXVFIDLR	TNKRISQW	RWHFSENX		RQWWEMFG	VGKWSYRM	YWTLNXXX
EMHVIXXX			XXEAWMTF	XAYNMWSL	XXVINYPL	TPFNIGYK	RWKNIXXX		RSPLEKMV	VKHMEXXX
EMKELGRS			XXFYAWKF	XEAWMTFI	XXWLAKED	TPHILWDE	RWLIFVSN		RTIVNHXX	VKLFRFNW
EMLTWXXX			XXHHFTQR	XFPNMWSY	XXWWYHYG	TQKEYQFV	RYFDWLXX		RVIFFRLN	VMYWHFXX
EMNLQXXX			XXHMIALY	XGDQPVSR	XXXAAPYH	TREWLHPF	RYINVMXX		RVLFDGYQ	VNKQLRXX
EMVHYQIN			XXHNLFRL	XGHTFQES	XXXADARK	TRLHSXXX	RYYVMNEX		RWHFSENX	VNSTQXXX
EMWPDHGX			XXHPTKSF	XGLYFRYE	XXXADIVA	TRWQRXXX	SDAELXXX		RWKNIXXX	VPPRSAGX
ENFPHLWE			XXHRRVYL	XHAWFSVI	XXXEEPML	TSIKVFMP	SEDILTXX		RWLIFVSN	VPQLWWXX
ENGEKTQR			XXIARQPW	XHNLFRLQ	XXXFGSMG	TVNKQLRX	SEQFTNMY		RYFDWLXX	VRPTEXXX
ENIAQXXX			XXKWLIHP	XHTNKRIS	XXXFLKAH	TWMKIFNT	SIKVFMPY		RYINVMXX	VRRMNXXX
ENMTLGQD			XXMDQIYK	XHYGFVTK	XXXFPNMW	TWYGVKFR	SKEDQXXX		RYYVMNEX	VSQVLHXX
ENYMVLTK			XXMEFHWR	XIKVYDWA	XXXFRIHG	TYDFWIQN	SKFQPXXX		SDAELXXX	VTYKMDXX
ENYPYQSK			XXMYFKYI	XINDFLVR	XXXFSLSK	TYGRLWIH	SKYFMQXX		SEDILTXX	WDFNRXXX
EPDVSQVK			XXNNFVKA	XKARSAFA	XXXGASTS	VDLYDKSX	SLKYIVVW		SEQFTNMY	WFAWDQNX
EPETFDKX			XXPDFYLG	XKQDDLMS	XXXGEWHW	VHMRYINV	SLYRMIRQ		SKEDQXXX	WFFEQXXX
EPHSKVNF			XXPQMIGH	XKVHLPAE	XXXGFSIH	VIFFRLNT	SNWFFEQX		SKFQPXXX	WHAMFRKY
EPIDRGPW			XXPSFNMY	XLAMYSFT	XXXGLYFR	VINYPLKF	SPLEKMVX		SKYFMQXX	WHFSENXX
EPLDMQKQ			XXRDLVDH	XLDGYWDH	XXXGQYPM	VKLFRFNW	SQVLHXXX		SLKYIVVW	WIPFYRDT
EPLYGVNI			XXRPVMEF	XLNMKWTR	XXXIWQKG	VLGWLNTS	SQWMWEIR		SLYRMIRQ	WIQNLPXX
EPMLKHWF			XXSKLGQR	XMYFKYIW	XXXLAMYS	VLTKAAPV	SRGLYFIT		SNWFFEQX	WKFGIFYL
EPNGWXXX			XXVINYPL	XNHQLAWG	XXXLEYFP	VNKQLRXX	SRGLYTXX		SPLEKMVX	WKIMYIRF
EPPWVDSH			XXWKPHDV	XPKDRWHT	XXXLLQAT	VNWYKRAP	SRQAEXXX		SQVLHXXX	WLIFVSNA
EPRGHMYN			XXWTIMGP	XQMKKTLV	XXXLMNNF	VPPRSAGX	SWMNLIQX		SQWMWEIR	WLMMHFQE
EPWTWYGV			XXXAMTDR	XRTQKEYQ	XXXLWQPV	VPQLWWXX	TAAYHXXX		SRGLYFIT	WMKIFNTX
EQATVGXX			XXXAQNEA	XTVMISMH	XXXMDQIY	VQHRLFTY	TDWWAYXX		SRGLYTXX	WMNLIQXX
EQDVWIAX			XXXASMRI	XVLRFIEN	XXXMMVDQ	VRPNGMYW	TFSYMRWP		SRQAEXXX	WMWEIRXX
EQEYFRMI			XXXAYNMW	XVMFLREK	XXXMPEEV	VRTWKMPG	THVLLXXX		SVPQLWWX	WPGDIXXX
EQFTNMYX			XXXEAWMT	XWMDLSPT	XXXMWKSG	VSARINTT	TIVNHXXX		SVPQWHEX	WPSMNKVG
EQREVYTQ			XXXFNEYA	XXADIVAN	XXXNDNTI	VSQVLHXX	TKVMQQXX		SWMNLIQX	WSLYRMIR
EQSIGGWE			XXXFRIHG	XXAHLFNA	XXXNVDWT	VSRGLYFI	TLKGEHXX		TAAYHXXX	WSYRMXXX
EQTHNYRP			XXXFSLSK	XXANMQIL	XXXPDFYL	VYADSSEW	TMANFLRG		TDWWAYXX	WVVKAXXX
EQTNGNHV			XXXGGLLD	XXASMRIY	XXXPNITR	WAFRIRSG	TMNEIFRK		TFSYMRWP	WYGVKFRX
ERHVYFAX			XXXGWKTM	XXAVRAVE	XXXPYWDT	WAFRSRYH	TPHILWDE		THVLLXXX	XADIVANF
ERLFFWAX			XXXHRRVY	XXDELWVQ	XXXRDLVD	WDAGLFNY	TQQFPXXX		TIVNHXXX	XALETGTI
ERTIVNHX			XXXIARQP	XXDWFNAG	XXXSSGML	WDTKMHAE	TQRWIXXX		TKVMQQXX	XDLYPAWS
ERWHDINM			XXXIWQKG	XXEAWMTF	XXXVINYP	WHAMFRKY	TRVLFDGY		TLKGEHXX	XGLYFRYE
ESAEYNPT			XXXLAMYS	XXFYAWKF	XXXVYHKW	WHNFHMAI	TRWLIFVS		TMANFLRG	XGMYYKRF
ESARDXXX			XXXLFNDV	XXGPKLTY	XXXWKPHD	WHTWMKIF	TRWQRXXX		TMNEIFRK	XHMIALYW
ESIEYKGK			XXXLMNNF	XXHHFTQR	XXXWLAKE	WIPFYRDT	TSRQAEXX		TPHILWDE	XLAMYSFT
ESKYFMQX			XXXLNMKW	XXHNLFRL	XXXWPMGM	WKFGIFYL	TVNKQLRX		TQQFPXXX	XLLQATDE
ESLMSXXX			XXXLQGIS	XXHPTKSF	XXXWTIMG	WLHPFKVH	TWVVKAXX		TQRWIXXX	XNTLIQVP
ESMLDIPK			XXXLWQPV	XXHRRVYL	XXXYWMST	WLNHYHRK	TWYGVKFR		TRVLFDGY	XTVMISMH
ESNGAXXX			XXXMDQIY	XXIARQPW	XXYAFMQV	WMDLSPTP	TYDFWIQN		TRWLIFVS	XVMFLREK
ETFDKXXX			XXXMGNNG	XXIEPPWV	XXYHFQFP	WPMGMYAS	TYKMDXXX		TRWQRXXX	XXALETGT
ETGHWLMM			XXXMWKSG	XXIPTNIR	XYAFMQVA	WPQRRGMX	VARPLGXX		TSRQAEXX	XXAVRAVE
ETGTIFLP			XXXMYFKY	XXKARSAF	XYQLLTMN	WQTERHVY	VEYMQDXX		TVNKQLRX	XXDAWAPM
ETIEPXXX			XXXNTLIQ	XXKWLIHP	XYTRLNGE	WRAQHXXX	VFILWRTE		TWVVKAXX	XXDWFNAG
ETNITSGX			XXXNVDWT	XXLAMYSF	YAQNKHAX	WSLYRMIR	VGFEPHXX		TWYGVKFR	XXHRRVYL
ETQWSKIN			XXXPDFYL	XXMDQIYK	YEKQRFHP	WTMANFLR	VGKWSYRM		TYDFWIQN	XXRPVMEF
ETRWLIFV			XXXPSFNM	XXMHSPWT	YFRMIRWA	WVQMIKSK	VKHMEXXX		TYKMDXXX	XXTVMISM
ETSIKVFM			XXXQGHET	XXMSYQWQ	YFRYEIPQ	WWEMFGXX	VKLFRFNW		VARPLGXX	XXWEIRDM
ETVYADSS			XXXSLNQA	XXMYFKYI	YGTPLXXX	WWYHYGPT	VMYWHFXX		VEYMQDXX	XXWLAKED
EVARPLGX			XXXTQNGY	XXNNFVKA	YGVKFRXX	WYGTPLXX	VNDDVKXX		VFILWRTE	XXXDNQEP
EVASHRMG			XXXVFIDL	XXNQIIWF	YKLSNWFF	WYLAIQAV	VNKQLRXX		VGFEPHXX	XXXGSQVF
EVDNTKPK			XXXVINYP	XXPASQTA	YKRFMAHW	XADIVANF	VNSTQXXX		VGKWSYRM	XXXHEQEY
EVNDDVKX			XXXVLRFI	XXPDFYLG	YLGRSVPQ	XAHLFNAM	VPPRSAGX		VKHMEXXX	XXXHMIAL
EVWVPQAG			XXXVYHKW	XXPPNRDE	YPIMAXXX	XALETGTI	VPQLWWXX		VKLFRFNW	XXXLNMKW
EVYTQIWI			XXXWTIMG	XXPQMIGH	YPMFVKIS	XAPSLIAK	VRPTEXXX		VLFDGYQX	XXXMGNNG
EWADGNHL			XXXYMDSI	XXQGHETR	YQSKLXXX	XAVRAVEG	VRRMNXXX		VMYWHFXX	XXXMLDKL
EWELDTQK			XXYAFMQV	XXQPGMRH	YRMHVQLG	XAYNMWSL	VSQVLHXX		VNDDVKXX	XXXNDNTI
EWHNFHMA			XXYHFQFP	XXRMENYM	YTLKGEHX	XDAWAPMV	VTYKMDXX		VNKQLRXX	XXXWQKSN
EWHWPSMN			XXYQLLTM	XXRPVMEF	YWHYLMXX	XDELWVQM	VYDWAFRI		VNSTQXXX	XYQLLTMN
EWIPFYRD			XYAFMQVA	XXSKLGQR	YYKRFMAH	XDMFPGQH	WDFNRXXX		VPPRSAGX	YDKWNXXX
EWLHPFKV			XYTRLNGE	XXTWRGVS		XEAWMTFI	WFAWDQNX		VPQLWWXX	YFDWLXXX
EYAMWRLD			YDFWIQNL	XXWTIMGP		XEHPEMVH	WFFEQXXX		VPQWHEXX	YFITHXXX
EYEGDNNX			YEKQRFHP	XXWWYHYG		XFDWWGNR	WGRDTMFI		VRPTEXXX	YFRAWXXX
EYFPIWEV			YFHDLNPY	XXXAMTDR		XFPNMWSY	WHAMFRKY		VRRMNXXX	YFRMIRWA
EYFRMIRW			YFRAWXXX	XXXAPSLI		XGLYFRYE	WHFSENXX		VSQVLHXX	YGRLWIHK
EYKGKPTR			YFRMIRWA	XXXAQNEA		XGQYPMFV	WIPFYRDT		VTYKMDXX	YGVKFRXX
EYMQDXXX			YGPTVNKQ	XXXAYNMW		XGSQVFSW	WIQNLPXX		VYDWAFRI	YINVMXXX
EYNPTRLH			YGRLWIHK	XXXDNQEP		XHAWFSVI	WKFGIFYL		WDFNRXXX	YIRFNPFL
EYPRPQEW			YGVKFRXX	XXXEAWMT		XHNLFRLQ	WKIMYIRF		WFAWDQNX	YKRFMAHW
EYQFVTYK			YIWYVQTA	XXXELFDN		XHTNKRIS	WLMMHFQE		WFFEQXXX	YLAIQAVX
EYSWMNLI			YKRFMAHW	XXXFDWWG		XHWAFRSR	WMKIFNTX		WGRDTMFI	YLNGDXXX
EYVTASRG			YLGRSVPQ	XXXFLKAH		XHYGFVTK	WMNLIQXX		WHAMFRKY	YMRWPXXX
FADPGMIQ			YPIMAXXX	XXXFRIHG		XIEPPWVD	WPGDIXXX		WIPFYRDT	YPMFVKIS
FAEMWPDH			YPLKFTKV	XXXFSLSK		XINDFLVR	WPSMNKVG		WIQNLPXX	YQLLTMNE
FATANXXX			YPMFVKIS	XXXFYAWK		XKARSAFA	WPYQDAXX		WKFGIFYL	YQSKLXXX
FATGGYHP			YVMNEXXX	XXXHRRVY		XLAMYSFT	WRAQHXXX		WKIMYIRF	YRMIRQEX
FAWDESNG			YWHYLMXX	XXXIARQP		XLDGYWDH	WSLYRMIR		WLIFVSNA	YVMNEXXX
FAWDQNXX			YYKRFMAH	XXXIKVYD		XLNMKWTR	WSYRMXXX		WLMMHFQE	YWHEFXXX
FDEAHNAW				XXXINDFL		XMLDKLMN	WTWYGVKF		WMKIFNTX	YWHYLMXX
FDGYQXXX				XXXIWQKG		XMYFKYIW	WVGFEPHX		WMNLIQXX	YWTLNXXX
FDNRVGKW				XXXLAMYS		XNHQLAWG	WVVKAXXX		WPGDIXXX	YYKRFMAH
FDWWGNRS				XXXLEYFP		XNTLIQVP	WYLAIQAV		WPSMNKVG	YYVMNEXX
FDYTIAVQ				XXXLFNDV		XPDFYLGR	XGLYFRYE		WPYQDAXX
FDYTLKGE				XXXLLQAT		XPKDRWHT	XLAMYSFT		WRAQHXXX
FEIHGVDX				XXXLMNNF		XQEGHQSN	XPDFYLGR		WSYRMXXX
FEMLTWXX				XXXLNMKW		XQMKKTLV	XTVMISMH		WTRVLFDG
FEYVTASR				XXXLQGIS		XQNALDAS	XVMFLREK		WVGFEPHX
FFRLNTPX				XXXLRKDW		XRTQKEYQ	XXDNQEPW		WVVKAXXX
FGDIMEML				XXXLWQPV		XSAMMKIG	XXHRRVYL		WYGVKFRX
FGHIDHMX				XXXMAIHG		XTHATPGI	XXRPVMEF		WYLAIQAV
FGIFYLNG				XXXMDQIY		XTNMYQAG	XXWEIRDM		XADIVANF
FGSDLXXX				XXXMHSPW		XVMFLREK	XXXDNQEP		XAPSLIAK
FGSMGANH				XXXMIVQH		XWMDLSPT	XXXGRDLH		XDLYPAWS
FGVWKAIL				XXXMMVDQ		XXADARKY	XXXHMIAL		XGLYFRYE
FHDLNPYM				XXXMQSSW		XXADIVAN	XXXHQVVQ		XHNLFRLQ
FHIVKWAS				XXXMSYQW		XXAETSIK	XXXLAMYS		XLAMYSFT
FHMAIGAR				XXXMWKSG		XXAHLFNA	XXXMRAYK		XNTLIQVP
FHWRIMQG				XXXMYFKY		XXALETGT	XXXREANY		XTVMISMH
FIDLRWMA				XXXNEIDG		XXANMQIL	XXXVSPAP		XVMFLREK
FIENMTLG				XXXNQIIW		XXDAWAPM	XXXWQKSN		XXDNQEPW
FIEPDVSQ				XXXNVDWT		XXDELWVQ	YDFWIQNL		XXHRRVYL
FILWRTEH				XXXPASQT		XXELFDNR	YDKWNXXX		XXPGTQMI
FIVFILWR				XXXPDFYL		XXEYPRPQ	YFDWLXXX		XXXDNQEP
FIVPPRSA				XXXPVIWT		XXFYAWKF	YFRAWXXX		XXXFDWWG
FKFDWRXX				XXXQAVRP		XXGGLLDH	YFRMIRWA		XXXFNEYA
FKHDVQVM				XXXQLEMH		XXGPKLTY	YGRLWIHK		XXXGRDLH
FKHDWYGT				XXXRMENY		XXHNLFRL	YGVKFRXX		XXXHMIAL
FKNNPIDW				XXXSLNQA		XXHRRVYL	YGVNIEXX		XXXPMEPH
FKPTGPMX				XXXVFIDL		XXIEPPWV	YINVMXXX		XXXWILAG
FKYIWYVQ				XXXVINYP		XXIGDNVE	YKRFMAHW		XYQLLTMN
FLKAHSDV				XXXVMFLR		XXKARSAF	YLAIQAVX		YDFWIQNL
FLPEIWXX				XXXVYHKW		XXKWLIHP	YLNGDXXX		YDKWNXXX
FLPVRHDX				XXXWILAG		XXMDQIYK	YMRWPXXX		YDWAFRIR
FLREKQYD				XXXWMDLS		XXMIVQHR	YNEWNLXX		YFDWLXXX
FLRGPXXX				XXXWTIMG		XXMYFKYI	YPMFVKIS		YFITHXXX
FLVRTWKM				XXXYMDSI		XXNNFVKA	YQLLTMNE		YFRMIRWA
FMAFMKWH				XXYAFMQV		XXNTLIQV	YQSKLXXX		YGRLWIHK
FMAHWVGI				XXYHFQFP		XXPNITRE	YSWMNLIQ		YGVKFRXX
FMIEMHVI				XXYQLLTM		XXPQMIGH	YVMNEXXX		YGVNIEXX
FMKWHEGQ				XXYWMSTH		XXRDLVDH	YWHEFXXX		YINVMXXX
FMPYYGHX				XYQLLTMN		XXRPVMEF	YWHYLMXX		YIRFNPFL
FMQVAITY				YASQKHWE		XXSFIEPD	YYKRFMAH		YKRFMAHW
FNAGRGHE				YEKQRFHP		XXSMQFNV	YYVMNEXX		YLAIQAVX
FNAMTWPS				YFRMIRWA		XXTPHHVN			YLNGDXXX
FNDVNIFE				YFRYEIPQ		XXVFIDLR			YMRWPXXX
FNEYAMWR				YGPTVNKQ		XXVINYPL			YNEWNLXX
FNIGYKXX				YGRLWIHK		XXWWYHYG			YPMFVKIS
FNLYALXX				YGVKFRXX		XXXANMQI			YQSKLXXX
FNMYGYDL				YKLSNWFF		XXXDWFNA			YSWMNLIQ
FNPFLAXX				YKRFMAHW		XXXFDWWG			YVMNEXXX
FNVKSHPE				YLGRSVPQ		XXXFGSMG			YWHEFXXX
FNYNQMRG				YPIMAXXX		XXXFLKAH			YWHYLMXX
FPGQHRIS				YPMFVKIS		XXXFRIHG			YYKRFMAH
FPHLWERT				YWHYLMXX		XXXFSLSK			YYVMNEXX
FPIWEVND				YYKRFMAH		XXXINDFL
FPMHNGRV				YYVMNEXX		XXXLAMYS
FPNMWSYE						XXXLEYFP
FPTKLDEL						XXXLLQAT
FPVRPTEX						XXXLMNNF
FQESMLDI						XXXLQGIS
FQFPMHNG						XXXLWQPV
FQHNPKTV						XXXMAIHG
FQQHIXXX						XXXMDQIY
FRFNWXXX						XXXMLDKL
FRIHGFDE						XXXMMVDQ
FRIRSGTX						XXXMPEEV
FRKWHXXX						XXXMWKSG
FRKYPIMA						XXXNDNTI
FRLNTPXX						XXXQLEMH
FRLQDEQA						XXXRLVHR
FRMIRWAV						XXXSFIEP
FRSRYHGP						XXXVFIDL
FRSTMVTN						XXXVLRFI
FRYEIPQA						XXXWILAG
FSIHEWEL						XXXWLAKE
FSLSKMNP						XXXWPMGM
FSVIIPNL						XXXWTIMG
FSWLNHYH						XXXYEQTH
FSYMRWPX						XXXYWMST
FTGHGYHQ						XXYAFMQV
FTKGPKYE						XXYHFQFP
FTKVMQQX						XXYQLLTM
FTNMYXXX						XYAFMQVA
FTPHILWD						YAQNKHAX
FTQRAGIL						YEEPWXXX
FTYFRAWX						YEKQRFHP
FVKAGKSW						YFHDLNPY
FVKISTTH						YFKYIWYV
FVSNAXXX						YFRMIRWA
FVTKPNHQ						YFRYEIPQ
FVTYKMDX						YGPTVNKQ
FWIQNLPX						YGRLWIHK
FWNSLKYI						YGVKFRXX
FYAWKFGI						YKLSNWFF
FYLGRSVP						YKRFMAHW
FYLNGDXX						YLGRSVPQ
FYRDTXXX						YPMFVKIS
FYTSQIPA						YRMHVQLG
FYWHEFXX						YWHYLMXX
GADIWYRK						YYKRFMAH
GALHTSMD
GANHTWVV
GAQYMMGQ
GARSDXXX
GASTSPHM
GDIMEMLY
GDIQFATA
GDMPSVDM
GDNSKFQP
GDNVEWIP
GDQPVSRG
GDQRYYVM
GEAAWYXX
GEAVMFMS
GEDRNTFY
GEKTQRWI
GEVARPLG
GEWHWPSM
GFDEAHNA
GFEPHXXX
GFEYVTAS
GFLPEIWX
GFSIHEWE
GFVTKPNH
GGLLDHFY
GGYHPNXX
GHEMNLQX
GHETRWLI
GHGYHQXX
GHIDHMXX
GHMYNXXX
GHPWEIGL
GHQSNKPP
GHTFQESM
GHVKLFRF
GHVNSTQX
GHWLMMHF
GIFYLNGD
GIHDVLLR
GIKMWQSM
GILKLMPX
GIQSTYFH
GISQEHYN
GIYRMHVQ
GKKAPXXX
GKPTRWQR
GKRRDWXX
GKSWQDIP
GKWSYRMX
GLFNYNQM
GLLDHFYT
GLQGFWXX
GLQVHMRY
GLTLALWX
GLYFITHX
GLYFRYEI
GMGPFHIV
GMIQYLXX
GMLNIHFK
GMQGHVNS
GMRHSAVE
GMSFMMXX
GMVIEGXX
GMYASQKH
GMYWHYLM
GMYWTLNX
GMYYKRFM
GNGTFPTK
GNHVSXXX
GNNGSLEQ
GNRSPLEK
GNTIKVXX
GPDAFNLY
GPDYQKER
GPFHIVKW
GPFWMLXX
GPKLTYDF
GPKYEHSS
GPLAHXXX
GPTAAYHX
GPTVNKQL
GPWRFXXX
GQHRISDA
GQMIRWHF
GQRPTDNY
GQYPMFVK
GRDLHTVT
GRDTMFIX
GRGHEMNL
GRLWIHKX
GRPEDTAQ
GRSANAFQ
GRSVPQWH
GRVPDXXX
GSFKNNPI
GSHFMIEM
GSLEQDVW
GSMGANHT
GSPMDGYA
GSQVFSWL
GSRGLYTX
GSWKGVRN
GTAKNSSA
GTFPTKLD
GTIFLPVR
GTPKFAWD
GTQMIEAP
GVKFRXXX
GVKNQDRM
GVMHDHES
GVNIEXXX
GVRNDFTE
GVSWNSED
GVWKAILS
GWALQHTF
GWHAMFRK
GWHHNPXX
GWKTMADS
GWLNTSRQ
GWTYWPEA
GWYLAIQA
GYAQNKHA
GYDLQTAK
GYHPNXXX
GYPNLAWP
GYWDHKFE
HAEGVKNQ
HAENIAQX
HAKRNMXX
HAMFRKYP
HANENYPY
HATPGIHD
HAWFSVII
HDFGVWKA
HDHESKYF
HDINMSVS
HDLNPYMX
HDSWKAET
HDVLLRPX
HDVMGSRG
HDVQVMLE
HDWYGTPL
HEGPKXXX
HEGQYEXX
HEIYGDPX
HEMNLQXX
HEPLYGVN
HEQEYFRM
HEQSIGGW
HESKYFMQ
HETRWLIF
HEWELDTQ
HFKFDWRX
HFMIEMHV
HFQEDXXX
HFQFPMHN
HFSENXXX
HFTQRAGI
HFYTSQIP
HGFDEAHN
HGFEYVTA
HGPLAHXX
HGRPEDTA
HGTHQXXX
HGTPKFAW
HGYHQXXX
HHFTQRAG
HHVNWYKR
HIDHMXXX
HIGLQVHM
HIGPTAAY
HILWDEXX
HIVKWASX
HKDQVRRM
HKFEMLTW
HKMETNIT
HKWDTQDP
HLAGKRRD
HLDWPQKP
HLFNAMTW
HLPAEIMQ
HLWERTIV
HMAIGARS
HMIALYWG
HMIWAKPG
HMKTDWWA
HMRYINVM
HNAGMSFM
HNAWMXXX
HNFHMAIG
HNGRVPDX
HNLFRLQD
HNPKTVFG
HNQIRYRW
HNYRPDME
HPEELVXX
HPEMVHYQ
HPFKVHXX
HPLETVYA
HPTFSYMR
HPTKSFGD
HPWEIGLT
HQGPFWML
HQIWDXXX
HQLAWGED
HQSNKPPA
HQTHVLLX
HQVVQDKH
HRETQWSK
HRISDAEL
HRLFTYFR
HRMGKNFX
HRNWRAQH
HRRVYLTS
HRSDSEKX
HRSHVGMY
HSAVEPNG
HSDAYVTE
HSDVWPYQ
HSHDSWKA
HSHQLXXX
HSKVNFQQ
HSPWTMAN
HSVQPQEY
HTFQESML
HTNDLPLI
HTNKRISQ
HTQQFPXX
HTSMDPQX
HTVTAESL
HTWMKIFN
HTWVVKAX
HVGMYWTL
HVKLFRFN
HVNSTQXX
HVNWYKRA
HVQLGGAA
HVYFAXXX
HWAFRSRY
HWFAWDQN
HWLMMHFQ
HWPSMNKV
HWQRVIFF
HWRIMQGK
HWVGIXXX
HYGFVTKP
HYGPTVNK
HYHRKXXX
HYNAPDNX
HYQINQKH
HYSRQWWE
IAKWVGFE
IALYWGRD
IARQPWNM
IAVQMFHE
IDGWTYWP
IDLRWMAY
IDRGPWRF
IDWHHXXX
IEAPLHYS
IEHKDQVR
IEMHVIXX
IENMTLGQ
IEPDVSQV
IEPETFDK
IEPPWVDS
IEYKGKPT
IEYLDXXX
IFEIHGVD
IFFRLNTP
IFLPVRHD
IFRKWHXX
IFVSNAXX
IFYLNGDX
IGARSDXX
IGDNVEWI
IGEVARPL
IGGWEXXX
IGHEMXXX
IGHVKLFR
IGLQVHMR
IGLTLALW
IGPTAAYH
IHDVLLRP
IHEWELDT
IHFKFDWR
IHGFDEAH
IHGFEYVT
IHGVDXXX
IHPTFSYM
IIPNLGDG
IIWFDYTL
IKILMFYW
IKKESSIX
IKMWQSMX
IKSKEDQX
IKVFMPYY
IKVYDWAF
ILAGMQGH
ILDPDNFK
ILKINSYN
ILKLMPXX
ILMFYWHE
ILSQPPXX
ILWDEXXX
ILWRTEHH
IMEMLYXX
IMGPDAFN
IMQGKKAP
IMQTTQMX
IMYIRFNP
INDFLVRT
INMSVSLQ
INQKHXXX
INSYNMWA
INTTFDXX
INYPLKFT
IPFYRDTX
IPNLGDGX
IPQADQWX
IPTNIRAS
IQFATANX
IQMDPRYN
IQNLPXXX
IQSTYFHD
IQVPVKHE
IRASVPQL
IRDMKNLA
IRFNPFLA
IRHQGPFW
IRSGTXXX
IRWAVLXX
IRWHFSEN
IRYRWAET
ISDAELXX
ISMHRNWR
ISQEHYNA
ISQWMWEI
ISTTHWXX
ISVMRXXX
ITREWLHP
ITSQVWPV
ITYDKWNX
IVANFTGH
IVFILWRT
IVKWASXX
IVPPRSAG
IVQHRLFT
IVVWTXXX
IVYGFLPE
IWAKPGXX
IWEPIDRG
IWEVNDDV
IWFDYTLK
IWIMTVXX
IWQKGALH
IWTHNAGM
IWYRKHSH
IWYVQTAD
IYGDPXXX
IYIEPETF
IYKLSNWF
IYRMHVQL
KAAPVXXX
KAETIEPX
KAGKSWQD
KAHSDVWP
KAILSQPP
KAPESXXX
KARSAFAE
KDDMGXXX
KDMRQQYL
KDQVRRMN
KDRWHTWM
KDWGDIQF
KEDQFPVR
KELGRSAN
KEQTNGNH
KERLFFWA
KESAEYNP
KESSIXXX
KEYQFVTY
KEYSWMNL
KFAWDESN
KFDWRXXX
KFEMLTWX
KFGIFYLN
KFTKVMQQ
KGALHTSM
KGKPTRWQ
KGMGPFHI
KGPKYEHS
KGVRNDFT
KHDVQVML
KHDWYGTP
KHEGPKXX
KHEIYGDP
KHPLETVY
KHSHQLXX
KHWEEXXX
KHWFAWDQ
KHYSRQWW
KIFNTXXX
KIGEVARP
KILMFYWH
KIMYIRFN
KINSYNMW
KISTTHWX
KKESSIXX
KKTLVMYN
KLDELQFX
KLFRFNWX
KLGQRPTD
KLMNWPQR
KLSNWFFE
KLTYDFWI
KMETNITS
KMHAENIA
KMNPVSQV
KMPGLXXX
KMWQSMXX
KNLAPAND
KNLGMVIE
KNNPIDWH
KNQDRMGN
KNSSADIQ
KPHDVMGS
KPKVMYWH
KPNHQIWD
KPPAFMHX
KPRIGHEM
KPTGPMXX
KPTRWQRX
KQDDLMSE
KQFTKGPK
KQRFHPXX
KQRYFDWL
KQYDPVSL
KRAPNQXX
KRFMAHWV
KRISQWMW
KRRDWXXX
KSFGDIME
KSGDQRYY
KSHPEELV
KSHTNDLP
KSKEDQXX
KSNDGAQY
KSWQDIPX
KTDWWAYX
KTLVMYNE
KTMADSQE
KTQRWIXX
KTVFGSDL
KVFMPYYG
KVGEAAWY
KVGQAXXX
KVHLPAEI
KVMQQXXX
KVMYWHFX
KVNFQQHI
KVYDWAFR
KWDTQDPN
KWHEGQYE
KWLIHPTF
KWQSPQVD
KWSYRMXX
KWTRVLFD
KWVGFEPH
KYEHSSXX
KYFMQXXX
KYIVVWTX
KYIWYVQT
KYPIMAXX
KYVLGWLN
KYWNVHGT
LAGKRRDW
LAGMQGHV
LAIQAVXX
LAKEDQFP
LAMYSFTP
LAPANDXX
LAWGEDRN
LAWPGDIX
LDASHQTH
LDELQFXX
LDGYWDHK
LDHFYTSQ
LDIIPEXX
LDIPKQXX
LDKLMNWP
LDMQKQRY
LDPDNFKR
LDTQKWXX
LDWPQKPR
LEKMVXXX
LEMHEPLY
LEQDVWIA
LETGTIFL
LETVYADS
LEYFPIWE
LFDGYQXX
LFDNRVGK
LFFWAXXX
LFNAMTWP
LFNDVNIF
LFNYNQMR
LFRFNWXX
LFRLQDEQ
LFTYFRAW
LGGAAXXX
LGMVIEGX
LGQDYXXX
LGQRPTDN
LGRSANAF
LGRSVPQW
LGWHAMFR
LGWLNTSR
LHAEGVKN
LHPFKVHX
LHTSMDPQ
LHTVTAES
LHYSAXXX
LIAKWVGF
LIEYLDXX
LIFVSNAX
LIHPTFSY
LIQVPVKH
LISVMRXX
LKAHSDVW
LKDDMGXX
LKFTKVMQ
LKGEHXXX
LKHWFAWD
LKINSYNM
LKLMPXXX
LKYIVVWT
LLDHFYTS
LLQATDEP
LLTMNEIF
LMFYWHEF
LMMHFQED
LMNNFADP
LMNWPQRR
LMSEQFTN
LNGEAVMF
LNHYHRKX
LNIHFKFD
LNMKWTRV
LNPYMXXX
LNQAYGDM
LNTGEXXX
LNTSRQAE
LPAEIMQT
LPEIWXXX
LPKTNXXX
LPLISVMR
LPNGQMIR
LPSRNGWH
LPVRHDXX
LQADWDFN
LQATDEPR
LQDEQATV
LQGFWXXX
LQGISQEH
LQHTFXXX
LQTAKXXX
LQVHMRYI
LREKQYDP
LRFIENMT
LRKDWGDI
LRWMAYEE
LSEDWAFK
LSGNTIKV
LSKMNPVS
LSNWFFEQ
LSPTPFNI
LSQPPXXX
LTEHRSDS
LTHGRPED
LTKAAPVX
LTLALWXX
LTMNEIFR
LTSNLQAD
LTSPKAPE
LTYDFWIQ
LVATVYEF
LVDHIGPT
LVHRETQW
LVMYNEWN
LVRTWKMP
LWERTIVN
LWIHKXXX
LWQPVSAR
LWRTEHHA
LWVQMIKS
LYDKSXXX
LYFITHXX
LYFRYEIP
LYGVNIEX
LYPAWSEG
LYRMIRQE
LYWGRDTM
MADSQESA
MAFMKWHE
MAHWVGIX
MAIGARSD
MAIHGFEY
MANFLRGP
MAYEEPWX
MDGYAQNK
MDLSPTPF
MDPRYNHT
MDQIYKLS
MDSIRHQG
MEFATGGY
MEFHWRIM
MEFKHDWY
MEMLYXXX
MENYMVLT
MEPHSKVN
METNITSG
MFHEVXXX
MFLREKQY
MFMSKXXX
MFPGQHRI
MFRKYPIM
MFVKISTT
MFYWHEFX
MGANHTWV
MGKNFXXX
MGMYASQK
MGNNGSLE
MGPDAFNL
MGPFHIVK
MGSRGLYT
MHAENIAQ
MHDHESKY
MHEPLYGV
MHFQEDXX
MHNGRVPD
MHRNWRAQ
MHSPWTMA
MHVQLGGA
MIALYWGR
MIEAPLHY
MIEMHVIX
MIGHVKLF
MIKSKEDQ
MIQYLXXX
MIRQEXXX
MIRWAVLX
MIRWHFSE
MISMHRNW
MIVQHRLF
MIWAKPGX
MKELGRSA
MKIFNTXX
MKIGEVAR
MKKTLVMY
MKNLAPAN
MKTDWWAY
MKWHEGQY
MKWTRVLF
MLDIPKQX
MLDKLMNW
MLKDDMGX
MLKHWFAW
MLNIHFKF
MMHFQEDX
MMKIGEVA
MMVDQELS
MNEIFRKW
MNKVGQAX
MNLIQXXX
MNNFADPG
MNPVSQVL
MNWPQRRG
MPEEVASH
MPSVDMXX
MPYYGHXX
MQFNVKSH
MQGHVNST
MQGKKAPX
MQILDPDN
MQKQRYFD
MQSSWQTE
MQTTQMXX
MQVAITYD
MRAYKEQT
MRHSAVEP
MRIYIEPE
MRPFKHDV
MRQQYLNT
MRYINVMX
MSEQFTNM
MSFMMXXX
MSTHLAGK
MSVSLQIX
MSYQWQNS
MTDRGWYL
MTFIVPPR
MTLGQDYX
MTWPSGHN
MVDQELSG
MVHYQINQ
MVIEGXXX
MVIKKESS
MVLTKAAP
MVTNIYXX
MWEIRXXX
MWKSGDQR
MWPDHGXX
MWQSMXXX
MWRLDIIP
MWSLYRMI
MWSYEKQR
MYASQKHW
MYFKYIWY
MYGYDLQT
MYIRFNPF
MYNEWNLX
MYQAGDNS
MYSFTPHI
MYWHFXXX
MYWHYLMX
MYWTLNXX
MYYKRFMA
NAFQTXXX
NAGMSFMM
NAGRGHEM
NAKHYSRQ
NALDASHQ
NAMTWPSG
NAPDNXXX
NDDVKXXX
NDFLVRTW
NDFTEAXX
NDGAQYMM
NDLPLISV
NDNTIVYG
NDVDGGXX
NDVNIFEI
NEAHMKTD
NEIDGWTY
NEIFRKWH
NENYPYQS
NEWNLXXX
NEYAMWRL
NFADPGMI
NFHMAIGA
NFKREXXX
NFLRGPXX
NFMAFMKW
NFPHLWER
NFQQHIXX
NFTGHGYH
NFVKAGKS
NGEAVMFM
NGEKTQRW
NGHPWEIG
NGMYWHYL
NGNHVSXX
NGQMIRWH
NGRVPDXX
NGSLEQDV
NGTFPTKL
NGWHHNPX
NGYPNLAW
NHQIWDXX
NHQLAWGE
NHTQQFPX
NHTWVVKA
NHYHRKXX
NIFEIHGV
NIGYKXXX
NIHFKFDW
NIRASVPQ
NITREWLH
NITSGXXX
NKPPAFMH
NKQLRXXX
NKRISQWM
NKVGEAAW
NKVGQAXX
NLAPANDX
NLAWPGDI
NLFRLQDE
NLGDGXXX
NLGMVIEG
NLQADWDF
NLSEDWAF
NLTEHRSD
NLYALXXX
NMEFKHDW
NMKWTRVL
NMLKDDMG
NMQILDPD
NMRPFKHD
NMSVSLQI
NMTLGQDY
NMWADXXX
NMWSLYRM
NMWSYEKQ
NMYGYDLQ
NMYQAGDN
NNFADPGM
NNFVKAGK
NNGSLEQD
NNPIDWHH
NPFLAXXX
NPIDWHHX
NPIKILMF
NPKTVFGS
NPTRLHSX
NPTSTYDA
NPVSQVLH
NQAYGDMP
NQDRMGNX
NQEPWTWY
NQIIWFDY
NQIRYRWA
NQMRGFXX
NRDEGWAL
NRSPLEKM
NRSVENGE
NRVGKWSY
NSDPKAGR
NSEDILTX
NSKFQPXX
NSLKYIVV
NSSADIQG
NSYNMWAD
NTIKVXXX
NTIVYGFL
NTKNLGMV
NTKPKVMY
NTLIQVPV
NTSRQAEX
NTTFDXXX
NVDWTAPQ
NVEWIPFY
NVHGTHQX
NVKSHPEE
NWFFEQXX
NWKIMYIR
NWPQRRGM
NWRAQHXX
NWYKRAPN
NYEPSXXX
NYEVWVPQ
NYHEQSIG
NYMVLTKA
NYNQMRGF
NYPLKFTK
NYPYQSKL
NYRPDMEW
PAEIMQTT
PAFMHXXX
PAPTYGRL
PASQTARW
PAWSEGLQ
PDAFNLYA
PDFYLGRS
PDMEWQXX
PDNFKREX
PDVSQVKH
PDYQKERL
PEAVNXXX
PEDTAQFW
PEELVXXX
PEEVASHR
PEMVHYQI
PETFDKXX
PETGHWLM
PFHIVKWA
PFKHDVQV
PFKVHXXX
PFNIGYKX
PFWMLXXX
PFYRDTXX
PGIHDVLL
PGMIQYLX
PGMRHSAV
PGQHRISD
PGSFKNNP
PGTQMIEA
PHDVMGSR
PHHVNWYK
PHILWDEX
PHLWERTI
PHMIWAKP
PHSKVNFQ
PHWQRVIF
PIDRGPWR
PIDWHHXX
PIKILMFY
PIWEVNDD
PKAGRXXX
PKAPESXX
PKDRWHTW
PKFAWDES
PKLTYDFW
PKTVFGSD
PKVMYWHF
PKYEHSSX
PLDMQKQR
PLEKMVXX
PLETVYAD
PLHYSAXX
PLISVMRX
PLKFTKVM
PLTSNLQA
PLYGVNIE
PMDGYAQN
PMEPHSKV
PMFVKIST
PMGMYASQ
PMHNGRVP
PMLKHWFA
PMVIKKES
PNGMYWHY
PNGQMIRW
PNHQIWDX
PNITREWL
PNLAWPGD
PNLDHXXX
PNLGDGXX
PNMWSYEK
PNRDEGWA
PPAFMHXX
PPNRDEGW
PPRSAGXX
PPWVDSHA
PQADQWXX
PQAGRNXX
PQEWADGN
PQEYEGDN
PQKPRIGH
PQLIEYLD
PQLWWXXX
PQMIGHVK
PQRRGMXX
PQVDLYDK
PQWHEXXX
PRGHMYNX
PRIGHEMX
PRPQEWAD
PRSAGXXX
PRYNHTQQ
PSFNMYGY
PSGHNXXX
PSLIAKWV
PSMNKVGQ
PSRNGWHH
PSVDMXXX
PTAAYHXX
PTDNYEPS
PTFSYMRW
PTGPMXXX
PTKLDELQ
PTKSFGDI
PTNIRASV
PTPFNIGY
PTRLHSXX
PTRWQRXX
PTSTYDAQ
PTVNKQLR
PTYGRLWI
PVEYMQDX
PVIWTHNA
PVKHEGPK
PVMEFATG
PVRHDXXX
PVRPTEXX
PVSARINT
PVSQVLHX
PVSRGLYF
PWEIGLTL
PWKDMRQQ
PWNMLKDD
PWTMANFL
PWTWYGVK
PWVDSHAK
PYHKMETN
PYQDAXXX
PYQSKLXX
PYWDTKMH
PYYGHXXX
QADQWXXX
QADWDFNR
QAGDNSKF
QAGRNXXX
QATDEPRG
QATVGXXX
QAVRPNGM
QAYGDMPS
QDDLMSEQ
QDEQATVG
QDKHEIYG
QDPNLDHX
QDRMGNXX
QDRNTKNL
QDVWIAXX
QEGHQSNK
QEHYNAPD
QELSGNTI
QEPWTWYG
QESARDXX
QESMLDIP
QEWADGNH
QEYEGDNN
QEYFRMIR
QFATANXX
QFNVKSHP
QFPMHNGR
QFPVRPTE
QFTKGPKY
QFTNMYXX
QFVTYKMD
QGHETRWL
QGHVNSTQ
QGISQEHY
QGKKAPXX
QGPFWMLX
QHNPKTVF
QHRISDAE
QHRLFTYF
QHSHDSWK
QIIWFDYT
QILDPDNF
QINQKHXX
QIRYRWAE
QIWIMTVX
QIYKLSNW
QKERLFFW
QKESAEYN
QKEYQFVT
QKEYSWMN
QKGALHTS
QKHWEEXX
QKPRIGHE
QKQRYFDW
QKSNDGAQ
QLAWGEDR
QLEMHEPL
QLGGAAXX
QLIEYLDX
QLLTMNEI
QMDPRYNH
QMFHEVXX
QMIEAPLH
QMIGHVKL
QMIKSKED
QMIRWHFS
QMKKTLVM
QMRGFXXX
QNALDASH
QNEAHMKT
QNGYPNLA
QNKHAXXX
QNKVGEAA
QNSDPKAG
QPGMRHSA
QPQEYEGD
QPVSARIN
QPVSRGLY
QPWNMLKD
QQWGSHFM
QQYLNTGE
QRAGILKL
QREVYTQI
QRFHPXXX
QRPTDNYE
QRRGMXXX
QRVIFFRL
QRWKNIXX
QRYFDWLX
QRYYVMNE
QSIGGWEX
QSNKPPAF
QSPQVDLY
QSSWQTER
QSTYFHDL
QTADDXXX
QTARWNDV
QTERHVYF
QTHNYRPD
QTHVLLXX
QTNGNHVS
QTRDQNKV
QTTQMXXX
QVAITYDK
QVDLYDKS
QVFSWLNH
QVHMRYIN
QVILKINS
QVKHMEXX
QVMLEXXX
QVNLTEHR
QVPVKHEG
QVRRMNXX
QVVQDKHE
QVWPVEYM
QWGSHFMI
QWMWEIRX
QWQNSDPK
QWSKINGX
QWWEMFGX
QWYAFRST
QYDPVSLX
QYELPSRN
QYLNTGEX
QYMMGQXX
QYPMFVKI
RAGILKLM
RAPNQXXX
RASVPQLW
RAVEGIKM
RAYKEQTN
RDEGWALQ
RDLHTVTA
RDLVDHIG
RDMKNLAP
RDQNKVGE
RDTMFIXX
REANYHEQ
REKQYDPV
RETQWSKI
REVYTQIW
REWLHPFK
RFIENMTL
RFMAHWVG
RFNPFLAX
RGHEMNLQ
RGHMYNXX
RGLYFITH
RGLYTXXX
RGPWRFXX
RGSPMDGY
RGVSWNSE
RGWYLAIQ
RHQGPFWM
RHSAVEPN
RHVYFAXX
RIGHEMXX
RIHGFDEA
RIMQGKKA
RINTTFDX
RIRSGTXX
RISDAELX
RISQWMWE
RIYIEPET
RKDWGDIQ
RKHSHQLX
RKWQSPQV
RKYPIMAX
RKYWNVHG
RLDIIPEX
RLFFWAXX
RLFTYFRA
RLNGEAVM
RLNTPXXX
RLQDEQAT
RLVHRETQ
RLWIHKXX
RMENYMVL
RMGKNFXX
RMHVQLGG
RMIRQEXX
RMIRWAVL
RNDFTEAX
RNGWHHNP
RNMEFKHD
RNTFYXXX
RNTKNLGM
RNWRAQHX
RPDMEWQX
RPEDTAQF
RPFKHDVQ
RPNGMYWH
RPQEWADG
RPTDNYEP
RPVMEFAT
RQKEYSWM
RQPWNMLK
RQQYLNTG
RQWWEMFG
RRVYLTSP
RSAFAEMW
RSANAFQT
RSDSEKXX
RSHVGMYW
RSPLEKMV
RSRYHGPL
RSTMVTNI
RSVENGEK
RSVPQWHE
RTEHHAMX
RTIVNHXX
RTQKEYQF
RTWKMPGL
RVGKWSYR
RVIFFRLN
RVLFDGYQ
RVYLTSPK
RWAETMWX
RWAVLXXX
RWHDINMS
RWHFSENX
RWHTWMKI
RWKNIXXX
RWLIFVSN
RWMAYEEP
RWNDVDGG
RYEIPQAD
RYFDWLXX
RYHGPLAH
RYINVMXX
RYNHTQQF
RYRWAETM
RYYVMNEX
SADIQGXX
SAEYNPTR
SAFAEMWP
SAMMKIGE
SANAFQTX
SARINTTF
SAVEPNGW
SDAELXXX
SDAYVTEL
SDPKAGRX
SDSEKXXX
SDVWPYQD
SEDILTXX
SEDWAFKP
SEGLQGFW
SEQFTNMY
SFGDIMEM
SFIEPDVS
SFKNNPID
SFNMYGYD
SFTPHILW
SGDQRYYV
SGMLNIHF
SGNTIKVX
SGPDYQKE
SHAKRNMX
SHDSWKAE
SHFMIEMH
SHPEELVX
SHQTHVLL
SHRMGKNF
SHTNDLPL
SHVGMYWT
SIEYKGKP
SIGGWEXX
SIHEWELD
SIKVFMPY
SIRHQGPF
SKEDQXXX
SKFQPXXX
SKINGXXX
SKLGQRPT
SKMNPVSQ
SKVNFQQH
SKYFMQXX
SLEQDVWI
SLIAKWVG
SLKYIVVW
SLNQAYGD
SLSKMNPV
SLYRMIRQ
SMDPQXXX
SMGANHTW
SMHRNWRA
SMLDIPKQ
SMNKVGQA
SMQFNVKS
SMRIYIEP
SNDGAQYM
SNKPPAFM
SNLQADWD
SNWFFEQX
SPAPTYGR
SPHMIWAK
SPKAPESX
SPLEKMVX
SPMDGYAQ
SPQVDLYD
SPTPFNIG
SPWTMANF
SQEHYNAP
SQESARDX
SQIPAXXX
SQKHWEEX
SQTARWND
SQVFSWLN
SQVKHMEX
SQVLHXXX
SQVWPVEY
SQWMWEIR
SRGLYFIT
SRGLYTXX
SRNGWHHN
SRQAEXXX
SRQWWEMF
SRYHGPLA
SSADIQGX
SSGMLNIH
SSWQTERH
STHLAGKR
STMVTNIY
STSPHMIW
STTHWXXX
STYDAQRW
STYFHDLN
SVENGEKT
SVIIPNLG
SVPQLWWX
SVPQWHEX
SVQPQEYE
SVSLQIXX
SWKAETIE
SWKGVRND
SWLNHYHR
SWMNLIQX
SWNSEDIL
SWQDIPXX
SWQTERHV
SYEKQRFH
SYMRWPXX
SYNMWADX
SYQWQNSD
TAAYHXXX
TAESLMSX
TAKNSSAD
TAPQLIEY
TAQFWGXX
TARWNDVD
TASRGXXX
TDEPRGHM
TDHRSHVG
TDNYEPSX
TDRGWYLA
TDWWAYXX
TEHHAMXX
TEHRSDSE
TEIWEPID
TELPKTNX
TERHVYFA
TFIVPPRS
TFPTKLDE
TFQESMLD
TFSYMRWP
TFWNSLKY
TGGYHPNX
TGHGYHQX
TGHWLMMH
TGTIFLPV
THATPGIH
THGRPEDT
THLAGKRR
THNAGMSF
THNYRPDM
THVLLXXX
TIAVQMFH
TIFLPVRH
TIMGPDAF
TIVNHXXX
TIVYGFLP
TKAAPVXX
TKGPKYEH
TKLDELQF
TKMHAENI
TKNLGMVI
TKPKVMYW
TKPNHQIW
TKSFGDIM
TKVMQQXX
TLALWXXX
TLGQDYXX
TLIQVPVK
TLKGEHXX
TLVMYNEW
TMADSQES
TMANFLRG
TMNEIFRK
TMVTNIYX
TNDLPLIS
TNGNHVSX
TNIRASVP
TNITSGXX
TNKRISQW
TNMYQAGD
TPFNIGYK
TPGIHDVL
TPHHVNWY
TPHILWDE
TPKFAWDE
TQDPNLDH
TQIWIMTV
TQKEYQFV
TQMIEAPL
TQNGYPNL
TQQFPXXX
TQRAGILK
TQRWIXXX
TQWSKING
TRDQNKVG
TREWLHPF
TRLHSXXX
TRLNGEAV
TRVLFDGY
TRWLIFVS
TRWQRXXX
TSIKVFMP
TSMDPQXX
TSNLQADW
TSPHMIWA
TSPKAPES
TSQIPAXX
TSQVWPVE
TSRQAEXX
TSTYDAQR
TVFGSDLX
TVMISMHR
TVNKQLRX
TVTAESLM
TVYADSSE
TVYEFGHI
TWKMPGLX
TWMKIFNT
TWPSGHNX
TWRGVSWN
TWVVKAXX
TWYGVKFR
TYDAQRWK
TYDFWIQN
TYDKWNXX
TYFHDLNP
TYFRAWXX
TYGRLWIH
TYKMDXXX
TYWPEAVN
VAITYDKW
VANFTGHG
VARPLGXX
VASHRMGK
VATVYEFG
VDHIGPTA
VDLYDKSX
VDNTKPKV
VDQELSGN
VDSHAKRN
VDWTAPQL
VDYIEHKD
VEGIKMWQ
VENGEKTQ
VEPNGWXX
VEWIPFYR
VEYMQDXX
VFGSDLXX
VFIDLRWM
VFILWRTE
VFMPYYGH
VFSWLNHY
VGEAAWYX
VGFEPHXX
VGKWSYRM
VGMYWTLN
VHGTHQXX
VHLPAEIM
VHMRYINV
VHRETQWS
VHSDAYVT
VHYQINQK
VIFFRLNT
VIIPNLGD
VIKKESSI
VILKINSY
VINYPLKF
VIWTHNAG
VKAGKSWQ
VKHEGPKX
VKHMEXXX
VKISTTHW
VKLFRFNW
VKNQDRMG
VKSHPEEL
VKWASXXX
VLFDGYQX
VLGWLNTS
VLLRPXXX
VLRFIENM
VLTKAAPV
VMEFATGG
VMFLREKQ
VMFMSKXX
VMGSRGLY
VMHDHESK
VMISMHRN
VMYNEWNL
VMYWHFXX
VNDDVKXX
VNFQQHIX
VNIFEIHG
VNKQLRXX
VNLTEHRS
VNSTQXXX
VNWYKRAP
VPPRSAGX
VPQAGRNX
VPQLWWXX
VPQWHEXX
VPVKHEGP
VQDKHEIY
VQHRLFTY
VQLGGAAX
[truncated: 965 more rows]
