# Supplementary material for: Integrated Activity and Genetic Profiling of Secreted Peptidases in Cryptococcus neoformans Reveals an Aspartyl Peptidase Required for Low pH Survival and Virulence
Source: PLoS Pathog. 2016 Dec 15;12(12):e1006051. doi: 10.1371/journal.ppat.1006051 (PMC5158083; doi:10.1371/journal.ppat.1006051)
Supplement: S6 Table — Values shown are averages of triplicates grown in 25 mL YNB cultures. The online doubling time calculator was used to estimate doubling times during the exponential growth phase [78]. (XLSX) [file ppat.1006051.s019.xlsx]

## Sheet: Sheet1
S6 Table. Doubling times and saturation densities of strains grown in YNB
Strain	Doubling time (hours)	Saturation density (OD600) after 42 hours
Wild-type	2.03	17.4
may1Δ-1	2.48	9.91667
may1Δ-2	2.23	9.88333
scx1Δ	2.79	17.6667
prc1Δ	2.25	18.8333
cxd1Δ	2.16	17.45
cxd2Δ	2.78	15.575
cxd3Δ	2.41	17.85
CNAG_00150Δ	2.37	16.7167
prb1Δ	2.54	19.225
pep4Δ	2.61	18.25
mpr1Δ	2.72	15.8667
